# Supplementary material for: Relationship between Coping with Interpersonal Stressors and Depressive Symptoms in the United States, Australia, and China: A Focus on Reassessing Coping
Source: PLoS One. 2014 Oct 9;9(10):e109644. doi: 10.1371/journal.pone.0109644 (PMC4192128; doi:10.1371/journal.pone.0109644)
Supplement: Dataset S1 — Additional data. (XLSX) [file pone.0109644.s001.xlsx]

## Sheet: データ
Group	Sex	Age	MS	Ethnicity	C1	C2	C3	C4	C5	C6	C7	C8	C9	C10	C11	C12	C13	C14	C15	D1	D2	D3	D4	D5	D6	D7	D8	D9	D10	D11	D12	D13	D14	D15	D16	D17	D18	D19	D20
1	1	76	2	1	2	2	2	3	3	2	1	3	1	2	2	3	3	2	2	1	1	1	3	2	1	1	3	1	1	1	4	2	1	1	3	1	1	1	2
1	1	55	2	1	2	2	1	3	3	1	1	4	1	1	1	1	4	2	1	2	2	1	4	1	2	1	2	1	1	3	3	1	2	1	4	1	2	1	1
1	2	71	3	1	3	3	3	3	3	3	4	3	3	3	3	3	3	4	4	2	1	3	2	1	1	1	2	1	2	2	2	2	2	2	2	2	2	2	2
1	2	71	3	1	2	3	3	2	4	4	1	2	3	2	4	3	4	1	2	1	2	1	1	1	1	3	4	1	1	1	1	1	1	1	4	1	1	1	1
1	2	54	2	1	3	2	2	2	3	2	3	3	1	2	2	2	2	3	3	2	1	1	4	2	1	1	3	1	1	1	3	1	1	1	3	1	1	1	1
1	2	56	2	1	2	3	1	2	3	2	4	4	1	3	3	3	3	3	4	2	2	1	4	1	1	1	2	2	2	1	3	2	2	1	3	2	3	1	1
1	1	59	2	5	2	3	2	1	4	3	1	3	4	3	3	3	2	1	2	2	1	4	1	3	3	4	1	2	3	3	4	3	3	3	2	1	2	3	2
1	2	35	2	1	4	3	3	3	2	3	3	1	3	3	2	3	2	4	3	1	1	2	2	1	3	2	2	3	2	1	2	4	2	2	3	2	3	2	2
1	2	22	2	1	4	3	2	2	2	3	2	4	3	1	1	3	2	3	3	2	2	2	1	3	1	3	2	1	3	2	3	2	1	2	2	2	3	1	1
1	2	45	2	1	3	3	1	2	2	2	2	1	2	3	3	3	2	3	3	2	1	3	1	1	3	4	4	2	2	3	4	3	2	2	4	3	3	3	1
1	1	45	1	1	3	2	1	4	4	3	4	4	2	3	3	4	2	4	4	1	2	1	4	3	1	2	1	1	1	3	4	3	1	2	4	1	1	2	3
1	2	30	2	1	4	4	4	2	3	2	3	4	2	3	3	3	3	4	4	1	1	1	4	1	1	1	4	1	1	2	4	1	1	1	3	1	1	1	1
1	1	45	2	1	1	1	3	4	4	1	2	4	1	2	2	3	2	2	2	1	1	1	3	1	1	4	4	1	1	4	4	3	1	1	4	1	1	1	2
1	1	35	1	1	3	2	2	3	3	2	2	2	3	4	2	2	3	2	3	1	2	3	3	2	2	3	3	2	2	2	3	3	2	2	2	3	2	3	3
1	2	40	2	3	4	4	2	2	2	2	4	4	2	3	3	2	4	2	2	2	3	2	3	2	2	4	4	4	3	3	2	2	2	2	2	2	2	3	2
1	2	27	1	1	2	2	3	2	2	1	2	4	2	4	4	3	3	2	3	1	1	1	4	2	1	1	3	1	1	2	3	1	2	3	3	1	2	1	2
1	2	23	1	1	3	3	2	2	2	2	3	3	2	1	1	3	3	3	4	1	1	1	3	2	1	2	2	1	1	2	3	2	1	4	4	1	2	1	1
1	1	34	2	1	4	2	3	1	2	2	1	4	2	2	2	2	3	2	2	3	1	1	3	3	1	1	2	1	1	2	3	1	1	1	3	1	1	1	2
1	1	23	1	3	3	2	4	2	2	3	2	4	3	3	4	3	3	2	2	1	1	1	4	2	1	3	4	1	1	1	3	2	2	2	3	1	2	2	1
1	1	34	1	1	1	1	2	2	3	4	2	2	2	2	2	2	2	2	2	2	2	2	4	2	1	2	4	1	1	2	2	2	1	1	4	1	2	2	2
1	2	70	2	1	3	3	1	2	2	2	1	2	1	2	1	1	1	1	2	2	2	2	2	2	2	1	2	1	1	2	2	2	2	1	2	1	1	1	1
1	1	59	2	1	2	2	2	2	3	3	2	3	1	3	3	3	2	3	2	1	2	1	4	1	1	2	1	1	1	1	4	1	1	1	4	1	1	1	1
1	2	53	2	1	3	2	3	3	3	3	1	4	2	3	3	3	3	1	2	1	1	1	4	1	1	1	4	1	1	1	4	1	1	1	4	1	1	1	1
1	1	43	2	1	3	3	3	2	2	2	2	2	2	2	2	2	3	3	3	2	2	2	2	2	2	2	2	2	2	1	2	2	2	1	1	1	1	1	1
1	2	48	2	1	3	3	2	2	2	2	1	2	1	2	2	2	3	2	1	2	1	3	1	3	4	3	2	2	4	3	3	2	4	1	2	3	4	4	3
1	1	66	2	1	3	3	1	3	3	2	4	2	1	2	2	1	1	3	1	1	1	1	4	1	1	1	4	1	1	2	4	1	1	1	4	1	1	1	1
1	2	48	2	1	2	1	2	2	3	3	1	2	2	3	2	2	2	1	2	2	2	2	1	2	3	2	2	2	1	3	1	3	2	2	1	2	2	2	3
1	2	25	1	2	2	2	3	2	2	3	3	4	3	4	3	4	3	2	2	1	1	1	3	3	1	2	3	1	1	1	4	2	2	1	4	1	1	1	1
1	1	32	3	1	3	3	2	2	2	2	3	3	3	2	2	2	3	3	2	3	3	2	2	3	2	3	2	2	2	3	3	3	2	2	3	3	3	3	2
1	1	49	2	3	2	1	3	2	3	3	1	3	3	3	3	3	3	2	2	1	2	1	3	1	1	2	1	1	1	1	3	2	1	1	2	1	1	1	1
1	1	56	2	1	2	1	3	3	2	2	2	4	1	4	4	4	4	1	2	2	2	2	2	1	1	1	4	2	1	1	4	2	2	1	2	1	1	1	1
1	2	53	2	1	1	1	1	1	1	1	1	1	1	1	1	1	1	1	1	1	1	1	1	1	1	1	1	1	1	1	3	1	1	1	1	1	1	1	1
1	2	54	2	1	3	1	2	2	4	1	1	4	1	2	2	2	3	3	3	1	1	1	4	1	3	2	1	2	1	1	2	1	1	1	1	1	1	1	1
1	2	63	3	1	2	2	1	3	3	3	2	3	1	1	1	2	3	2	2	2	1	1	4	1	1	1	4	1	1	1	4	1	1	1	4	2	2	1	1
1	1	72	2	1	4	4	2	1	3	3	2	3	2	2	2	2	2	3	3	2	2	1	4	1	1	1	4	1	1	1	4	2	1	1	4	1	1	1	1
1	2	23	1	3	1	2	3	2	3	2	3	1	3	2	3	1	3	2	3	2	3	1	3	2	3	1	3	2	1	3	2	1	3	2	2	3	2	1	2
1	2	51	3	1	1	1	1	1	1	1	1	2	1	1	1	1	1	1	1	2	1	3	1	2	4	3	1	4	3	3	1	2	4	2	1	2	4	3	2
1	2	75	2	1	2	2	3	2	1	3	2	4	4	3	2	3	3	2	2	1	1	2	4	3	1	1	3	1	4	4	4	3	1	4	4	1	1	1	1
1	1	42	3	1	3	3	3	3	3	3	3	3	3	3	3	3	3	3	4	3	3	3	3	3	3	3	3	3	3	3	3	2	2	2	3	2	2	2	2
1	1	20	1	1	3	4	3	3	3	3	4	4	3	4	4	4	3	4	4	2	3	2	4	1	2	3	3	1	1	2	3	3	1	1	3	1	1	1	2
1	2	58	3	1	3	2	2	2	2	2	2	2	1	2	2	2	2	2	2	2	1	1	2	1	1	1	3	1	1	1	3	1	1	1	3	1	1	1	1
1	1	61	2	1	2	1	3	2	2	2	1	3	3	3	3	2	2	1	1	2	2	2	2	3	2	2	2	2	2	2	2	3	3	2	2	1	2	2	3
1	2	19	1	2	2	3	1	2	2	2	1	3	4	3	3	2	1	2	2	2	1	3	3	3	1	2	2	2	2	2	2	3	3	3	2	2	2	2	1
1	1	52	3	1	3	3	1	2	3	3	1	3	2	2	2	2	3	3	3	1	1	1	4	1	1	1	4	1	1	1	3	1	3	1	3	1	2	1	1
1	2	37	3	1	1	1	1	1	2	1	2	4	2	2	2	3	3	2	2	1	1	4	1	4	4	4	1	4	4	4	1	1	4	1	1	4	4	2	3
1	1	57	1	1	1	1	1	1	1	1	1	4	1	1	1	1	1	1	1	1	1	1	1	1	1	1	1	1	1	1	2	1	1	1	2	1	1	1	1
1	1	65	2	4	2	4	2	1	4	4	2	4	2	4	4	4	3	3	3	1	1	1	4	1	1	1	4	1	1	1	4	3	1	1	4	1	1	1	1
1	2	62	3	1	3	3	2	2	2	2	3	4	2	2	2	2	2	4	4	1	2	1	3	1	1	2	3	1	1	2	3	3	1	1	3	1	1	2	2
1	1	32	1	4	1	2	2	1	3	2	1	1	3	2	1	1	2	2	2	2	3	2	3	2	1	2	1	1	1	2	1	1	1	1	2	2	2	2	2
1	1	44	1	1	3	3	2	2	2	2	3	2	4	4	3	2	2	2	2	2	2	4	2	3	4	2	2	3	4	2	2	2	3	2	2	1	3	3	2
1	2	21	1	1	4	2	4	1	1	4	4	1	2	3	2	4	3	2	4	4	4	4	1	4	4	1	1	1	1	4	3	3	1	4	1	1	1	1	1
1	2	57	3	1	4	3	1	1	1	1	4	1	2	2	2	2	3	3	4	2	4	4	4	2	4	4	1	4	4	3	1	4	3	2	1	4	4	2	4
1	1	26	2	1	1	2	2	3	1	2	2	1	1	2	2	2	3	3	3	1	2	2	1	2	3	2	2	2	1	3	2	1	2	2	3	3	3	3	3
1	2	39	1	1	1	1	2	2	1	1	2	3	3	1	3	2	3	3	3	2	1	1	3	2	1	2	2	3	3	3	2	2	2	2	3	3	3	3	3
1	2	66	3	3	2	2	2	2	1	2	1	4	2	2	2	3	4	2	2	3	2	3	3	3	3	3	4	1	2	2	4	3	3	3	3	2	2	2	2
1	2	38	1	1	4	4	4	1	4	2	2	4	2	4	4	4	1	4	4	1	1	4	1	4	4	4	1	4	4	4	1	1	4	2	1	4	4	4	4
1	2	43	1	4	4	4	4	4	4	2	4	4	4	4	4	4	3	4	3	2	1	1	1	2	1	2	3	3	2	1	2	1	1	1	4	1	2	2	2
1	1	32	2	1	2	3	2	3	2	3	2	2	3	3	2	2	2	3	3	3	2	2	2	3	3	2	2	2	3	2	2	2	2	2	3	2	2	3	3
1	1	55	2	1	3	2	3	2	3	3	2	3	3	2	2	3	2	2	2	1	1	1	1	1	1	1	1	1	1	1	4	1	1	1	4	1	1	1	1
1	1	43	2	1	1	1	1	1	1	1	1	1	1	1	1	1	1	1	1	1	1	1	1	1	1	1	1	1	1	1	3	1	1	1	3	1	1	1	1
1	2	45	2	4	2	3	2	3	2	3	2	4	2	3	3	3	3	2	2	2	1	2	3	3	3	3	4	1	4	3	3	2	3	2	3	1	2	2	1
1	1	20	1	1	2	3	3	2	3	2	2	2	3	2	3	2	2	3	3	2	1	2	1	1	1	1	1	1	1	1	1	2	1	1	1	1	1	1	1
1	1	60	2	1	3	1	2	2	4	2	2	3	2	2	2	2	2	2	2	1	2	1	4	3	1	1	3	1	2	2	4	1	2	1	4	1	1	1	1
1	2	36	2	1	3	2	1	4	2	2	1	3	1	2	2	2	2	2	2	1	1	2	4	2	2	1	3	1	1	2	3	1	2	1	3	1	2	2	1
1	2	54	2	1	4	2	2	2	1	2	3	4	2	2	2	3	3	3	4	3	2	3	1	3	3	3	2	4	4	4	1	4	3	2	1	1	4	2	3
1	1	55	2	1	2	2	1	3	3	3	1	4	3	2	3	3	3	2	2	1	1	2	2	2	1	1	3	1	1	1	2	1	1	1	3	1	1	1	1
1	2	71	3	1	1	1	4	1	4	1	1	1	4	4	4	4	4	1	1	1	4	1	1	1	1	1	4	1	1	1	4	1	1	1	4	1	3	1	1
1	1	36	2	4	2	2	3	2	3	3	2	2	2	3	3	3	2	2	2	2	2	3	3	3	3	2	2	2	1	1	2	2	2	2	2	2	2	2	1
1	1	38	2	1	3	2	3	3	3	2	3	3	2	2	2	2	2	3	3	3	3	3	1	1	3	3	1	4	4	4	1	2	3	4	1	2	2	4	4
1	1	40	2	1	4	3	2	3	2	2	4	3	2	2	2	2	2	4	4	2	1	1	2	2	2	2	3	3	1	3	2	2	2	2	1	1	2	1	2
1	1	29	2	2	3	3	2	3	3	2	2	2	3	2	3	1	1	2	3	1	2	1	2	1	1	3	2	4	2	3	2	3	1	3	2	3	3	3	2
1	2	46	2	1	4	4	2	3	3	3	3	2	2	2	2	2	2	4	4	3	1	3	4	4	4	4	4	1	1	4	4	4	4	4	4	4	4	4	4
1	2	24	1	2	2	1	3	2	3	2	1	2	1	2	2	3	2	2	2	2	2	3	3	3	3	2	2	1	3	2	2	2	2	1	2	1	2	1	1
1	2	66	3	4	1	1	1	3	4	3	1	4	1	3	3	3	3	1	2	1	1	1	1	1	1	1	4	1	1	1	4	1	1	1	4	1	1	1	1
1	1	51	1	3	1	4	3	4	4	2	1	4	4	3	4	4	4	1	1	1	1	1	4	2	1	1	4	1	1	1	4	2	1	2	4	1	1	2	2
1	1	40	2	2	2	1	3	4	3	2	3	2	2	1	4	4	2	2	1	3	2	2	2	3	2	4	2	1	3	1	4	4	2	4	3	3	1	2	3
1	2	39	2	1	2	3	1	2	3	3	3	3	2	2	2	2	2	3	3	3	2	3	2	2	3	3	1	3	1	1	2	2	3	1	1	2	3	2	1
1	1	71	2	1	1	1	3	3	3	2	1	1	1	2	3	3	3	1	1	1	1	1	2	1	1	1	4	1	1	1	4	2	1	1	4	1	1	1	1
1	2	49	3	1	1	1	4	2	4	4	1	3	4	4	4	4	4	1	1	1	1	1	4	1	1	1	4	1	1	1	4	1	1	1	4	1	1	1	1
1	1	23	1	3	1	1	1	1	1	2	1	2	3	2	2	4	1	4	4	3	1	1	1	2	1	1	2	1	1	1	3	1	1	2	4	1	1	1	1
1	2	24	1	1	2	1	4	1	2	1	2	3	4	2	2	4	1	1	2	1	2	1	4	3	1	2	4	1	1	3	3	1	1	1	3	1	1	1	2
1	1	35	2	1	2	1	1	3	2	2	3	2	2	2	3	2	2	2	2	1	2	2	2	2	2	2	2	2	2	2	2	2	2	2	2	2	2	2	2
1	2	63	1	1	2	1	4	1	1	1	1	1	2	2	2	3	1	1	1	1	1	1	4	1	1	1	4	1	1	4	4	1	1	1	3	1	1	1	1
1	2	72	2	1	1	1	1	2	1	1	1	3	1	1	1	1	2	1	1	4	1	3	4	2	2	1	2	1	2	2	2	1	2	1	2	1	2	1	1
1	1	47	2	1	2	2	1	3	3	2	4	4	4	1	1	1	1	1	1	1	1	1	1	1	1	1	2	1	1	1	2	1	1	1	2	2	2	2	2
1	2	56	2	1	3	2	2	3	3	2	1	2	2	3	3	3	3	2	2	1	1	2	2	2	1	2	3	1	1	2	4	2	1	1	4	1	1	1	2
1	1	21	1	2	2	1	3	1	3	1	1	4	4	4	4	4	4	2	2	2	2	2	4	4	2	3	4	4	4	4	3	3	3	1	3	1	3	3	3
1	1	59	2	1	1	4	3	2	1	1	1	1	1	2	2	3	4	4	3	1	1	1	1	1	2	2	2	3	3	3	4	4	4	3	3	2	2	1	1
1	1	44	2	1	4	4	4	4	4	4	4	4	4	3	3	1	1	1	4	2	2	2	2	2	2	2	2	2	1	1	1	1	1	1	4	4	4	4	3
1	2	21	1	7	3	2	2	1	2	2	2	3	3	4	3	3	2	2	3	3	1	2	1	2	2	3	4	3	1	2	3	2	4	3	3	2	3	4	2
1	2	46	2	2	1	2	3	2	2	2	2	1	4	2	3	3	2	1	1	3	2	1	1	2	2	2	2	2	2	1	3	2	4	4	4	3	3	4	1
1	1	63	3	1	1	1	1	2	2	2	1	1	1	2	2	2	2	1	1	1	1	1	1	1	1	1	1	1	1	1	1	1	1	1	1	1	1	1	1
1	1	73	2	1	1	2	3	2	3	2	1	2	3	2	3	3	3	1	1	1	2	1	3	2	1	1	2	1	1	2	4	1	1	1	3	1	1	1	1
1	2	20	1	4	2	3	3	2	2	1	3	1	4	4	2	3	2	1	3	3	1	2	3	3	4	3	4	3	2	3	4	1	2	3	2	3	2	1	2
1	1	51	1	1	1	2	4	3	3	2	3	2	2	4	3	4	1	2	2	1	1	1	4	1	1	1	1	2	1	1	2	1	2	1	4	1	1	1	1
1	2	46	3	1	3	3	2	3	4	2	2	4	4	3	3	3	2	2	3	3	2	1	4	2	3	2	4	1	2	4	3	1	2	1	3	2	2	1	2
1	1	44	1	1	3	4	1	2	2	3	1	2	3	2	1	2	2	1	1	1	1	1	4	1	1	2	3	1	2	3	3	1	1	1	3	1	1	1	1
1	1	31	1	2	4	4	1	1	1	1	4	1	1	1	1	1	1	4	4	2	1	2	3	2	1	3	2	3	2	3	1	3	3	2	2	1	2	2	2
1	2	59	3	1	2	3	3	3	4	4	4	4	4	4	3	4	3	4	4	1	2	3	4	1	1	1	4	1	1	1	3	1	1	1	4	1	1	1	1
1	2	53	2	3	1	3	3	3	2	2	2	3	2	2	2	3	2	2	3	3	2	1	4	1	1	2	1	1	1	3	3	1	2	2	3	1	1	2	2
1	2	32	1	1	1	1	2	1	3	1	1	1	2	3	3	3	3	1	1	1	1	1	1	1	1	1	1	1	1	2	4	1	1	1	3	1	1	1	1
1	1	32	1	7	3	1	2	2	2	2	1	4	2	2	3	3	2	2	2	1	2	1	3	1	2	3	3	1	1	3	2	4	3	2	2	1	3	2	3
1	2	19	1	1	2	3	1	3	2	3	2	1	4	4	3	2	4	2	3	2	3	2	4	1	2	3	4	2	3	1	4	2	1	3	4	4	2	2	3
1	2	35	2	1	1	3	3	2	2	3	1	2	2	3	3	4	3	1	1	1	2	1	3	2	2	2	3	1	1	2	4	1	2	1	3	1	1	1	2
1	1	20	1	1	4	3	1	2	2	2	3	2	1	2	2	2	2	3	4	2	1	2	1	3	2	1	1	3	3	2	1	4	4	3	2	1	4	4	3
1	1	63	2	1	2	2	3	2	3	3	2	3	2	1	1	2	2	1	1	1	1	1	3	1	1	2	3	1	1	1	3	1	1	1	3	1	1	1	2
1	2	50	2	1	3	3	2	2	2	1	3	3	3	2	1	2	3	3	3	4	1	4	3	4	4	4	3	4	3	1	1	1	3	4	3	4	3	3	3
1	2	47	2	1	1	1	1	1	1	1	1	1	1	1	1	1	1	1	1	2	1	2	1	1	1	1	1	2	1	2	1	2	2	1	1	1	1	1	1
1	1	53	1	1	1	1	1	1	1	1	1	1	1	1	1	1	1	1	1	1	3	1	4	1	1	1	4	1	2	4	4	1	1	1	4	1	1	1	1
1	2	53	2	1	3	3	3	3	4	4	4	4	3	3	3	3	2	3	3	3	3	3	3	3	3	2	2	3	4	4	3	3	3	3	3	3	3	3	3
1	2	63	2	1	2	2	3	1	2	2	1	2	1	1	2	2	2	2	2	2	1	1	3	1	2	2	2	1	2	2	2	1	2	1	3	1	1	1	2
1	2	29	1	7	1	2	3	4	1	2	1	2	1	2	3	4	3	2	1	1	1	1	1	1	1	1	2	1	1	1	2	1	1	1	2	1	1	1	1
1	1	30	3	4	3	3	3	2	2	2	2	2	2	2	2	2	2	3	3	3	2	3	2	3	3	2	2	3	3	2	3	2	2	2	3	2	3	2	3
1	1	37	1	1	3	2	2	3	2	2	3	2	2	2	3	3	3	3	3	3	2	3	3	3	2	3	3	3	2	2	3	3	3	3	3	1	2	2	2
1	1	66	2	1	1	1	3	3	3	3	1	1	4	4	4	4	4	1	1	1	3	1	4	1	1	1	4	1	1	3	4	1	1	1	4	1	1	1	1
1	2	79	3	1	1	2	2	1	4	4	1	4	4	4	4	3	2	1	1	2	1	1	3	2	1	2	2	1	2	3	4	1	3	2	3	1	1	1	2
1	2	55	2	1	1	2	3	4	3	3	3	2	2	2	2	2	3	2	2	1	1	2	2	1	3	3	4	2	1	1	3	1	2	1	4	1	2	1	3
1	1	30	2	1	3	3	3	2	3	3	2	2	2	3	3	3	2	2	2	3	2	2	2	2	1	2	2	2	2	2	3	1	2	2	2	1	2	1	1
1	2	26	1	1	2	4	2	2	3	1	2	2	4	2	2	1	4	4	2	1	2	2	1	1	1	2	1	2	2	2	3	1	2	3	3	2	3	3	1
1	1	29	2	1	2	2	2	2	2	2	2	2	2	3	3	2	2	2	2	2	1	1	3	2	2	2	3	1	1	2	2	2	3	1	2	1	2	1	2
1	2	46	2	1	4	4	2	1	3	1	4	1	1	3	2	1	1	4	4	4	2	1	1	3	4	4	1	4	4	4	1	4	4	3	1	3	4	3	4
1	2	70	2	1	2	2	3	3	3	3	2	3	3	3	3	3	3	1	2	2	3	2	4	1	1	1	4	1	1	2	4	3	2	1	4	1	1	1	1
1	1	51	2	1	4	4	2	4	4	4	2	3	3	3	4	4	3	4	4	1	3	1	3	3	1	1	2	1	1	3	2	3	1	1	3	1	1	1	2
1	1	65	2	1	1	1	3	1	3	3	1	4	2	4	4	4	1	1	1	1	1	1	4	1	1	1	4	1	1	2	4	1	1	2	4	1	2	1	2
1	2	42	1	1	3	3	2	1	2	2	2	2	1	2	2	2	2	2	2	1	1	1	2	1	2	2	2	2	2	2	1	1	3	1	2	2	2	1	1
1	2	51	2	2	3	4	3	2	2	4	1	3	3	4	4	3	4	2	2	2	1	3	4	2	2	2	4	3	3	4	4	3	2	3	4	1	2	1	1
1	1	48	1	4	3	2	2	2	2	2	3	3	2	2	2	2	2	3	3	1	1	1	3	1	1	3	2	1	1	1	2	1	1	1	2	1	1	1	1
1	2	35	2	1	3	4	3	4	3	4	2	4	3	4	3	4	4	3	3	2	3	3	2	3	3	4	2	2	3	4	3	4	3	3	2	1	2	3	4
1	2	44	2	1	3	2	4	2	2	3	3	4	1	3	3	2	3	1	2	1	2	1	4	1	1	2	3	1	1	2	4	3	1	3	4	1	2	2	2
1	1	41	1	1	3	3	1	4	4	4	2	3	4	1	3	3	3	4	4	1	1	2	3	1	2	2	1	2	1	4	1	4	4	4	3	1	2	1	1
1	2	65	3	1	2	2	1	2	1	1	1	2	1	1	1	2	2	1	1	1	1	1	4	1	1	1	3	1	1	1	4	1	1	1	4	1	1	1	1
1	2	22	1	1	2	3	4	3	3	3	2	4	4	3	4	4	2	1	1	2	2	1	3	2	1	2	3	1	2	2	4	1	1	1	4	1	1	2	1
1	2	35	2	1	2	3	2	3	3	3	3	3	2	2	2	2	2	3	3	2	2	2	3	1	2	3	3	3	2	4	2	2	2	1	2	2	3	2	2
1	2	51	2	1	1	2	3	1	2	3	1	2	2	3	3	3	3	1	1	1	1	1	2	2	1	1	2	2	1	2	1	1	2	1	1	1	1	1	1
1	2	34	2	1	1	1	2	1	1	1	1	3	1	1	1	1	1	1	1	2	1	1	2	1	1	1	3	1	2	4	4	1	1	1	3	2	2	1	1
1	2	30	2	1	3	1	4	3	3	1	1	3	1	3	3	4	1	3	3	1	1	1	2	1	1	1	3	1	1	1	3	1	1	1	3	2	1	1	1
1	2	19	1	4	3	2	3	1	2	1	2	1	2	3	3	2	2	2	1	2	1	2	2	2	3	1	1	2	3	2	2	3	3	3	2	2	2	2	3
1	2	58	3	1	2	1	1	1	1	1	1	2	1	2	1	2	1	1	2	1	1	1	1	1	1	1	1	1	1	1	3	1	2	1	3	1	1	1	2
1	1	48	1	1	2	3	2	2	4	2	3	2	1	3	2	3	2	4	4	1	1	1	4	1	1	1	4	1	1	1	3	1	2	1	4	1	1	1	1
1	1	43	1	1	2	2	1	3	4	3	1	4	2	2	2	4	2	1	1	1	1	1	1	2	1	1	3	1	1	2	4	1	2	2	3	1	1	1	2
1	2	18	1	1	4	3	3	2	1	3	2	3	1	1	1	3	2	2	2	3	1	2	2	2	3	2	3	3	1	1	3	1	1	3	1	4	4	2	4
1	1	32	2	1	3	2	2	4	4	4	3	3	3	3	3	4	3	3	3	1	1	2	1	1	1	2	3	1	1	2	3	3	2	1	3	1	2	1	1
1	1	22	1	1	2	2	3	2	2	3	2	3	2	2	3	2	3	2	2	1	2	2	2	2	2	2	2	3	2	2	2	2	3	2	1	3	2	3	1
1	2	34	2	1	2	2	3	2	2	2	1	2	3	3	2	2	2	2	1	2	2	3	1	2	3	3	2	2	3	4	1	2	2	1	1	3	3	2	2
1	1	65	2	1	3	1	1	4	4	4	1	4	1	2	3	2	4	2	1	1	1	2	1	1	2	2	1	4	1	3	2	1	1	1	1	1	4	2	2
1	1	24	1	1	4	4	2	1	2	3	2	4	4	2	2	3	4	3	3	1	3	2	3	3	1	3	2	2	4	3	3	2	3	1	3	1	2	2	2
1	1	37	2	1	3	3	3	4	3	4	3	3	4	4	4	3	4	4	4	2	2	2	3	2	2	2	4	2	2	2	2	2	2	2	2	2	2	2	4
1	1	39	3	1	2	2	2	3	3	2	3	4	2	3	2	2	3	4	3	3	3	2	3	2	4	2	1	1	3	4	1	2	1	2	1	1	3	1	1
1	1	38	2	1	2	2	3	3	3	2	3	4	4	3	3	4	2	3	2	2	3	3	2	2	3	2	4	2	2	3	3	3	4	2	3	2	2	2	3
1	2	60	3	1	2	2	1	3	3	4	2	4	3	2	2	4	1	1	2	1	1	1	4	1	1	1	4	1	1	1	4	1	1	4	4	1	1	1	1
1	1	57	3	1	1	1	1	1	4	4	4	4	1	1	3	1	1	1	1	1	1	1	4	1	1	1	1	1	1	1	4	1	1	1	4	1	1	1	1
1	2	36	2	1	2	2	2	2	2	3	2	2	2	3	3	2	2	2	3	1	1	1	1	1	1	1	1	1	1	1	3	1	1	1	1	1	1	1	1
1	1	71	2	1	1	2	3	1	4	4	4	3	3	3	2	3	1	1	1	1	1	1	1	1	1	1	2	1	1	1	1	2	1	1	4	1	2	1	1
1	2	46	2	1	1	1	2	3	4	3	1	4	4	3	1	3	3	1	1	1	1	1	4	1	1	2	4	3	1	2	4	1	4	1	4	1	1	1	1
1	1	26	1	1	3	2	3	2	2	3	1	2	2	3	4	3	3	2	2	2	1	3	2	2	3	2	2	3	3	3	1	2	2	2	1	1	2	2	3
1	2	42	2	1	4	3	3	4	4	2	3	4	4	4	3	3	4	3	3	3	2	4	4	3	3	4	4	4	2	4	3	3	4	4	3	3	2	3	4
1	1	48	3	1	2	2	3	1	2	3	1	2	1	4	2	2	3	1	2	1	1	1	2	1	1	1	2	1	1	1	4	1	1	1	3	1	1	1	1
1	2	50	3	1	3	2	2	2	2	2	2	2	1	2	3	2	2	1	2	4	3	3	1	3	3	3	2	2	2	2	2	3	3	3	2	1	3	2	2
1	1	60	2	1	2	2	3	3	3	3	1	2	2	3	2	3	3	1	1	1	1	1	4	1	1	1	4	1	1	1	4	1	1	1	4	1	1	1	1
1	1	56	2	1	2	2	1	1	3	1	1	4	2	1	1	2	3	1	1	1	1	1	4	2	1	1	4	1	1	2	4	1	1	1	4	1	1	1	1
1	1	69	3	1	2	2	1	3	3	4	2	4	2	2	2	3	4	2	2	1	1	1	2	1	1	1	4	1	1	1	4	1	2	1	4	1	1	1	1
1	2	69	2	1	1	1	3	4	3	3	1	2	2	3	3	3	3	1	1	1	1	1	4	1	1	2	4	1	2	1	4	1	1	1	4	1	1	1	2
1	1	37	1	1	1	3	2	3	2	3	1	4	2	3	3	4	2	2	2	1	1	2	4	2	2	2	3	1	1	1	4	1	1	1	3	1	1	1	1
1	1	49	1	2	1	1	1	1	4	4	1	4	4	4	4	4	4	1	1	1	1	1	4	1	1	1	4	1	1	1	3	1	1	1	4	1	1	1	1
1	1	24	2	1	4	3	2	3	4	2	4	3	2	4	3	2	4	3	3	1	2	3	4	2	3	1	4	3	1	2	3	4	2	3	4	2	3	3	2
1	1	48	3	1	3	2	2	2	2	2	1	1	2	1	2	2	2	2	2	2	2	2	2	2	2	2	2	2	2	3	2	2	2	2	2	1	1	1	1
1	1	54	2	1	3	3	2	2	1	2	4	2	3	2	1	3	2	3	4	2	3	2	1	2	4	1	1	2	2	4	1	3	2	1	1	1	3	1	2
1	2	78	3	1	1	2	2	3	3	2	1	3	2	3	3	4	3	1	1	1	1	1	1	4	1	4	4	1	1	2	4	1	1	1	3	1	1	1	1
1	2	50	2	1	2	3	1	1	4	1	4	3	1	2	2	1	2	2	2	2	4	4	3	4	4	3	2	4	4	4	2	4	4	3	2	2	4	4	4
1	2	31	1	3	3	2	1	2	3	2	1	2	4	1	2	2	3	2	2	1	2	3	2	3	4	4	2	4	2	2	2	3	2	1	1	3	4	2	3
1	1	43	2	3	3	2	1	2	1	1	3	2	2	2	2	3	2	2	2	2	2	2	2	2	2	2	1	2	1	2	3	2	2	2	1	2	3	2	3
1	2	26	2	1	2	2	2	3	3	2	2	4	2	2	2	4	2	2	3	1	2	3	4	2	4	3	2	1	2	2	2	2	3	3	3	1	2	2	1
1	1	42	2	1	1	1	2	2	4	3	2	4	4	3	3	4	4	1	2	1	1	1	1	2	1	2	3	1	1	1	3	2	2	1	2	1	2	1	2
1	2	36	1	1	4	4	4	1	3	3	1	2	4	4	3	3	3	3	3	1	4	3	1	2	4	3	3	3	3	3	2	3	3	3	3	3	3	3	2
1	1	25	1	1	3	3	4	4	3	4	3	4	3	4	4	3	3	4	4	1	1	2	4	2	1	2	4	1	2	1	4	2	1	1	1	1	1	1	1
1	2	36	2	2	2	2	3	3	3	3	2	3	4	3	3	3	3	2	3	1	1	1	1	2	1	1	2	1	1	1	3	3	1	1	1	1	1	1	1
1	1	52	1	4	2	2	2	2	2	2	2	3	3	2	2	4	2	1	2	1	1	1	4	1	1	1	2	1	1	2	3	3	1	1	3	1	1	1	1
1	2	19	1	1	2	2	2	2	2	2	2	2	3	3	2	3	3	2	2	2	2	3	2	2	2	2	2	2	2	1	1	1	2	1	1	1	2	2	2
1	2	59	2	1	3	2	1	2	3	2	1	3	2	2	3	4	4	1	1	1	1	1	4	3	1	2	4	2	1	1	4	1	2	1	4	1	1	1	2
1	2	76	2	1	2	2	1	2	2	2	1	2	1	2	2	2	2	2	2	2	1	2	3	2	2	3	1	2	2	2	2	3	3	2	2	1	3	1	1
1	2	29	1	1	2	2	2	3	2	2	1	2	3	3	2	3	2	2	3	1	1	2	2	2	2	2	2	2	2	2	2	2	2	2	2	2	2	2	2
1	1	29	2	1	2	3	2	2	2	2	2	2	3	2	2	2	3	3	3	3	3	3	1	2	2	2	3	2	2	1	1	1	2	2	2	2	1	1	1
1	1	42	2	1	2	2	3	2	3	3	2	2	3	3	2	4	3	3	3	2	3	2	3	3	3	4	3	3	3	3	3	3	4	3	3	4	3	3	2
1	2	41	3	1	2	3	2	1	2	2	1	3	2	2	2	3	2	2	2	1	1	2	2	2	4	4	1	4	2	1	3	3	4	3	2	2	2	4	4
1	2	37	2	1	1	1	4	1	2	1	1	1	3	3	2	3	3	1	1	1	1	1	4	1	1	2	2	1	1	1	2	1	1	1	3	2	2	1	1
1	1	41	3	1	4	4	1	4	1	1	4	4	1	1	1	1	4	4	4	3	1	1	4	1	1	1	4	2	1	1	4	1	1	1	3	2	1	2	1
1	1	38	1	3	2	1	1	2	2	2	2	2	1	2	2	1	2	3	3	1	3	3	4	1	1	1	4	1	1	1	2	2	3	3	3	1	2	4	2
1	2	65	2	1	2	3	3	2	3	2	1	3	3	2	2	3	2	2	1	1	1	1	4	4	1	1	4	1	1	2	4	4	1	1	4	1	1	1	1
1	1	55	1	3	3	3	1	3	1	3	4	2	1	1	1	1	2	2	3	1	1	1	4	2	1	2	3	1	1	1	2	2	1	1	4	1	1	1	1
1	2	55	2	1	4	4	2	2	3	3	1	1	1	1	3	1	1	3	3	2	1	1	1	1	1	1	1	1	1	4	4	1	2	1	4	1	1	1	1
1	2	26	1	1	1	1	3	3	3	3	4	4	4	3	3	4	3	4	4	1	1	1	1	1	1	1	3	1	3	1	3	1	1	1	1	1	1	1	1
1	1	77	2	1	2	2	1	3	3	3	1	2	2	2	3	4	2	2	2	1	1	1	1	2	1	1	3	1	1	1	4	3	1	1	4	1	1	1	1
1	1	52	2	1	1	1	1	1	1	4	1	1	1	1	4	1	4	1	1	1	1	1	1	1	1	1	1	1	1	1	1	1	1	1	1	1	1	1	1
1	1	70	2	1	1	1	1	4	4	1	1	1	1	1	1	4	1	1	1	1	1	1	4	1	1	1	4	1	1	1	4	1	1	1	4	1	1	1	1
1	2	42	3	1	3	2	4	3	3	4	2	4	3	4	4	4	4	2	2	3	3	3	3	4	4	4	2	2	4	4	2	4	2	2	2	2	4	3	4
1	2	33	2	5	4	2	3	3	3	2	1	2	2	3	2	1	1	4	3	1	1	1	1	2	2	2	2	2	2	2	2	2	1	1	1	1	1	1	1
1	1	47	1	7	2	3	2	1	3	2	4	2	3	2	3	2	1	4	3	3	2	4	3	2	4	3	2	1	3	4	2	3	2	4	3	1	2	3	4
1	2	24	1	1	3	4	1	2	1	2	3	2	1	4	3	2	1	2	4	1	2	1	2	3	2	2	3	3	2	4	3	2	2	1	4	1	2	2	3
1	2	55	1	1	2	1	4	3	3	3	2	3	4	4	4	4	3	2	2	3	3	3	3	4	2	2	2	2	2	4	2	2	3	3	3	2	2	1	2
1	2	70	2	1	1	2	2	1	1	1	1	2	4	4	4	4	3	1	1	2	4	4	4	2	3	1	3	1	1	3	3	1	2	1	4	1	1	1	1
1	1	35	2	3	3	2	3	3	2	2	2	3	3	3	3	2	3	2	2	4	4	4	4	2	3	2	3	3	2	2	1	1	1	2	2	3	3	3	4
1	2	63	2	1	3	3	2	3	3	4	2	3	2	4	4	3	2	4	3	1	1	2	4	1	1	1	4	1	1	3	4	1	1	1	4	1	1	1	2
1	1	49	2	1	2	2	3	1	3	2	1	1	2	3	3	3	3	1	1	1	1	1	4	1	1	1	3	1	1	1	4	1	1	1	3	1	1	1	2
1	2	49	3	1	3	2	3	3	4	2	3	2	2	2	2	3	3	3	4	1	1	4	1	1	1	1	1	1	1	1	4	1	1	1	4	1	1	1	1
1	2	50	3	3	2	2	1	2	2	3	1	2	1	2	2	3	3	1	2	3	1	1	4	2	1	1	4	1	1	3	4	1	1	1	4	1	1	1	2
1	2	51	3	1	2	1	3	1	1	3	2	2	3	2	2	4	3	3	2	2	2	1	2	2	3	2	2	2	1	2	1	1	3	2	2	1	2	1	1
1	2	36	2	1	3	3	3	2	2	1	1	1	2	2	2	2	2	1	1	2	2	2	2	3	3	3	2	1	1	4	2	3	3	2	3	1	2	1	1
1	1	36	2	1	3	2	3	2	2	2	2	1	2	2	2	1	2	3	2	2	2	2	1	1	3	3	3	2	2	1	3	1	1	2	3	3	3	2	3
1	1	22	1	1	2	1	4	1	2	1	1	2	4	1	3	4	3	1	2	1	3	1	4	1	3	1	4	2	2	3	3	4	2	1	3	3	3	2	1
1	1	67	2	1	1	1	2	3	4	4	1	3	2	2	2	3	4	1	1	1	1	1	4	1	1	1	4	1	1	1	3	1	1	1	4	1	1	1	1
1	1	66	2	1	2	2	2	3	3	4	2	3	1	3	2	2	3	2	2	1	1	1	2	2	1	1	3	1	1	2	3	1	2	1	3	1	1	1	2
1	2	70	3	3	1	3	3	3	2	2	1	4	4	3	4	3	3	1	1	1	1	1	4	1	1	1	4	1	1	1	4	1	1	1	4	1	1	1	1
1	1	50	1	2	1	2	2	2	3	3	2	2	2	3	3	3	2	2	2	3	2	2	2	2	2	1	1	2	2	2	2	2	2	2	2	2	2	2	2
1	2	40	2	3	1	1	1	1	1	1	1	1	1	1	1	4	4	4	1	4	4	3	2	4	3	4	1	2	4	4	1	3	4	4	1	4	4	1	1
1	2	25	1	3	4	3	3	4	2	2	4	4	4	4	4	4	4	3	3	3	3	3	4	1	1	1	4	1	1	4	4	2	3	1	3	2	1	1	1
1	2	44	2	5	1	2	3	3	3	2	2	4	3	3	4	3	3	2	2	1	1	1	4	1	1	1	4	1	1	3	4	1	1	1	4	1	1	1	1
1	2	39	1	1	2	1	1	2	1	1	1	2	1	1	2	2	1	1	1	1	2	1	3	2	3	1	2	1	3	2	3	2	3	1	2	2	2	3	2
1	1	39	2	1	3	4	2	2	3	3	4	4	1	2	3	1	2	3	3	1	1	2	4	2	1	1	3	1	1	3	4	2	1	1	3	1	1	2	1
1	2	36	2	4	4	3	2	2	3	3	4	2	2	2	3	3	2	1	4	2	2	2	2	3	3	2	2	2	2	2	3	2	2	3	1	2	2	4	2
1	1	46	3	1	2	2	2	1	1	1	2	1	2	3	1	1	1	1	1	2	1	2	3	3	3	3	1	1	3	2	4	1	2	3	2	4	1	2	1
1	1	54	2	1	2	2	2	3	4	3	2	2	3	4	2	4	4	2	2	1	2	1	4	1	1	1	4	1	1	1	4	1	1	1	4	1	1	1	1
1	2	18	1	4	3	2	3	4	3	2	1	3	3	3	3	4	4	2	3	2	1	3	2	2	3	3	3	2	2	1	2	2	2	2	2	1	3	3	3
1	2	57	2	1	3	4	3	2	4	4	2	3	4	4	4	4	4	2	2	1	1	1	4	1	1	1	4	1	1	1	3	1	1	1	4	1	1	1	1
1	1	28	1	1	2	2	3	3	4	4	3	4	3	3	4	3	2	4	2	2	2	2	3	3	2	3	1	3	2	3	2	2	2	1	3	2	1	2	2
1	1	28	2	1	2	3	3	2	3	2	1	4	4	4	4	4	4	4	2	1	1	2	2	1	3	2	3	1	1	4	3	1	1	1	4	1	1	1	1
1	1	30	1	1	1	1	2	2	2	2	1	3	3	2	2	2	3	1	1	1	2	1	2	2	1	2	1	1	1	2	1	1	1	1	1	1	1	1	1
1	2	71	3	1	1	1	3	3	4	3	2	4	3	3	3	3	3	1	2	1	1	1	4	1	1	1	4	1	1	2	4	1	1	1	4	1	1	1	1
1	2	73	3	1	3	2	2	2	1	1	2	3	3	2	2	3	3	2	2	1	1	1	4	1	1	2	3	2	1	1	3	1	1	1	3	1	1	1	2
1	1	43	1	1	1	1	1	1	1	1	1	2	2	2	2	2	2	3	3	1	1	1	1	1	2	2	2	1	2	1	3	2	2	3	1	2	2	2	2
1	1	60	2	1	2	2	1	1	3	2	3	3	1	2	1	1	2	2	2	3	1	1	3	2	1	2	3	1	1	3	3	1	1	1	3	1	1	1	2
1	2	35	1	3	3	3	2	2	3	3	3	3	3	3	3	3	3	4	4	3	3	4	2	4	3	4	2	4	4	4	1	4	4	4	1	4	4	4	4
1	1	50	3	1	2	1	3	2	3	2	2	2	2	3	3	4	2	1	1	1	1	1	4	1	1	1	4	1	1	1	1	2	2	1	3	1	1	1	1
1	1	23	1	1	3	2	2	3	2	2	1	3	1	4	4	3	1	1	2	2	2	1	3	3	2	2	4	3	2	1	3	1	2	1	3	1	2	2	2
1	2	54	2	1	2	3	1	2	3	2	1	4	1	3	2	2	1	1	2	1	1	2	4	3	2	3	2	1	1	2	3	1	2	1	3	1	2	2	3
1	1	45	2	1	2	3	2	3	2	3	2	3	2	3	2	3	2	3	2	2	2	2	2	1	2	1	1	1	1	2	1	1	1	1	1	1	1	1	2
1	2	18	1	3	3	1	3	1	1	1	1	1	1	2	3	2	3	3	1	2	2	1	2	2	3	1	3	2	3	1	2	3	2	2	2	2	2	2	2
1	2	73	3	1	1	1	2	3	4	3	2	4	1	3	3	1	2	1	2	2	1	1	2	1	1	1	3	1	1	1	2	1	1	1	2	1	2	1	1
1	2	33	2	1	2	1	1	1	1	1	1	1	2	2	2	2	1	1	1	1	1	1	1	1	1	1	1	1	1	1	1	1	1	1	1	1	1	1	1
1	1	35	2	1	2	1	1	2	2	2	1	2	1	1	2	2	2	1	2	1	1	1	1	1	1	2	4	1	1	1	4	1	1	1	4	1	1	1	1
1	1	54	2	2	2	2	3	3	3	4	4	2	2	2	3	3	4	4	4	1	1	1	3	2	2	3	4	1	1	1	4	1	4	4	4	1	1	1	1
1	2	57	3	1	4	4	1	2	2	1	4	3	2	4	4	3	4	3	4	3	3	4	2	4	4	4	1	3	4	4	1	4	4	4	1	2	4	4	4
1	2	42	2	1	3	2	4	3	2	2	2	3	2	3	4	2	2	2	3	2	3	3	3	3	3	2	3	3	3	2	3	2	3	1	1	1	1	1	1
1	1	52	2	1	1	2	2	3	3	3	4	4	2	3	2	1	1	2	2	2	2	3	2	2	2	3	2	3	3	1	3	1	2	1	3	1	2	1	3
1	1	70	2	1	1	1	3	2	3	3	1	4	3	2	3	2	3	1	1	1	1	1	4	1	1	1	4	1	1	2	4	1	1	1	4	1	1	1	2
1	2	67	2	1	2	2	2	3	3	3	1	4	2	2	1	3	2	1	1	1	1	1	2	1	1	1	3	1	1	1	3	1	1	1	3	1	1	1	1
1	1	35	1	1	1	1	1	1	1	3	1	4	3	3	3	3	3	3	3	2	1	2	2	1	1	2	3	1	1	1	3	1	2	1	3	1	1	1	1
1	1	45	2	1	1	2	2	1	3	3	1	3	3	3	3	3	3	2	2	1	1	1	4	1	1	1	3	1	1	1	3	1	1	2	1	1	1	1	1
1	2	26	1	1	1	2	2	2	2	2	1	1	1	2	2	2	2	2	2	1	3	2	3	2	1	2	1	1	1	2	4	1	4	4	4	1	1	1	1
1	2	41	2	1	1	1	1	3	3	3	3	3	3	3	1	3	3	3	3	2	2	2	3	3	2	2	2	2	2	2	2	2	3	1	1	2	2	1	3
1	1	19	1	3	2	3	3	3	2	3	2	3	2	3	2	3	2	3	2	3	2	2	3	2	3	3	3	2	2	3	3	2	3	3	2	2	3	2	3
1	2	27	1	1	1	1	3	1	2	3	1	2	2	4	4	4	2	1	1	3	2	2	3	2	3	2	2	3	2	1	2	2	2	1	3	1	2	3	2
1	2	36	2	2	3	1	3	2	3	4	1	4	3	4	2	4	3	1	1	1	2	3	4	3	2	2	4	1	2	3	4	2	3	2	4	1	2	2	1
1	1	47	2	1	1	4	4	4	4	4	4	4	4	4	4	4	4	4	4	3	2	3	3	2	2	4	3	3	2	1	1	1	3	2	4	3	1	2	2
1	2	50	2	1	1	1	3	2	4	4	1	2	3	3	3	4	4	2	1	1	1	3	3	1	1	1	3	1	1	1	4	1	1	1	4	1	1	1	1
1	1	40	1	7	2	1	2	2	3	3	2	4	1	2	2	2	2	3	4	1	1	1	3	1	1	2	4	1	1	2	3	1	1	2	4	1	1	2	1
1	1	56	2	1	4	4	1	2	3	4	1	3	2	4	4	3	1	1	1	1	1	1	3	1	1	1	2	1	1	1	4	1	1	1	4	1	1	1	1
1	1	75	3	1	3	3	1	2	3	3	2	4	1	4	3	3	2	3	3	1	1	1	3	2	1	1	4	1	1	1	4	3	1	1	4	1	1	1	1
1	2	67	2	1	4	1	2	4	4	2	1	3	3	3	3	3	3	2	2	2	2	1	2	1	2	3	4	1	1	4	3	1	1	1	2	1	1	1	1
1	2	67	3	1	1	1	1	1	1	1	1	1	1	1	1	1	1	1	1	1	1	1	3	2	1	1	3	1	1	2	4	1	1	2	4	1	1	2	2
1	2	46	3	1	3	3	2	3	1	3	3	3	2	3	3	3	3	2	2	2	2	2	2	2	2	2	2	1	1	2	2	2	2	1	3	2	2	1	1
1	2	44	2	2	4	4	4	3	3	3	4	3	1	4	4	1	2	3	4	1	1	1	4	1	1	4	4	1	2	1	4	1	1	1	4	1	1	1	1
1	2	37	2	1	2	2	3	2	2	2	2	3	2	3	3	3	3	3	2	2	2	2	3	2	2	2	3	2	1	2	3	2	3	1	3	1	2	1	2
1	2	53	2	1	2	2	4	2	3	3	1	3	2	4	3	4	3	1	1	2	4	2	4	1	1	1	4	1	1	3	4	1	1	1	4	1	1	1	2
1	1	35	2	1	4	1	1	1	1	1	1	1	1	1	1	1	1	1	1	1	2	2	2	3	3	3	3	3	4	2	2	2	3	3	2	2	3	3	3
1	1	32	1	1	4	2	1	2	2	3	1	2	2	3	2	2	2	1	2	1	1	2	3	2	2	2	2	2	1	2	3	1	1	2	3	1	3	1	2
1	1	27	2	1	3	2	3	1	1	1	1	2	1	2	2	1	2	2	2	2	2	3	3	3	3	2	2	2	2	1	3	3	2	3	2	3	3	2	1
1	1	53	2	1	3	2	2	2	2	3	3	3	3	3	2	2	3	2	3	3	2	3	2	1	1	2	3	1	1	2	2	3	1	1	2	1	2	2	1
1	1	49	2	1	3	4	2	4	3	1	1	3	1	3	2	1	2	3	3	1	1	1	4	1	1	1	4	1	1	1	4	1	1	1	4	1	1	1	1
1	1	63	3	1	1	1	2	3	3	3	1	4	1	2	2	3	3	1	2	1	1	1	3	2	3	3	2	2	1	1	2	1	1	1	2	1	2	1	3
1	2	66	3	1	3	3	2	2	2	4	2	3	1	3	3	3	2	3	3	1	2	1	4	1	1	1	4	1	1	4	4	1	1	1	4	1	1	1	2
1	1	37	2	1	2	2	3	3	3	3	2	4	2	3	2	2	2	1	1	1	1	1	3	1	1	1	3	1	1	1	4	1	1	1	3	1	1	1	1
1	2	68	3	1	2	1	2	3	1	2	2	3	1	2	2	2	2	2	2	1	1	1	4	1	1	1	4	1	1	1	4	2	1	1	4	1	1	1	1
1	1	24	1	3	2	3	1	4	3	2	2	3	2	1	4	3	2	3	1	2	3	1	2	3	2	1	2	3	2	3	1	2	3	2	3	2	1	2	4
1	2	49	1	1	3	2	4	2	3	2	1	3	1	3	3	4	4	1	2	2	1	4	1	2	4	4	1	2	3	4	2	1	2	3	1	1	3	1	4
1	1	55	2	1	1	2	3	2	4	4	4	3	2	2	3	2	3	1	4	1	1	1	4	1	1	1	4	1	1	1	3	2	1	1	4	1	1	1	1
1	1	64	2	1	2	1	2	2	3	1	2	1	2	1	1	2	1	2	1	4	1	4	1	2	4	2	1	4	4	3	4	3	2	1	4	1	1	1	1
1	2	29	2	1	2	2	3	2	2	2	2	3	3	3	4	4	4	3	3	1	3	1	3	2	2	2	3	2	2	3	3	2	3	2	3	3	2	1	1
1	2	49	2	1	2	2	3	3	2	2	1	2	2	2	2	3	2	1	1	2	1	1	3	2	2	1	3	2	2	2	3	2	3	1	3	2	2	1	1
1	1	70	2	1	1	1	3	2	4	4	1	2	4	1	1	4	3	1	1	1	1	1	4	1	1	1	4	1	1	1	4	1	1	1	4	1	1	1	1
1	1	58	3	1	3	3	2	4	4	3	1	4	1	3	2	2	4	1	1	1	1	1	4	1	1	1	4	1	1	1	3	1	1	1	4	1	1	1	1
1	1	63	2	1	2	2	3	1	2	2	1	3	3	2	2	4	3	1	1	1	1	2	4	1	1	2	4	1	1	1	4	1	1	1	4	1	1	1	1
1	1	41	2	1	1	1	2	2	1	3	2	3	3	1	1	2	4	2	2	2	2	1	1	1	3	3	2	2	3	2	1	4	2	3	1	2	3	4	1
1	1	31	1	1	1	1	1	1	1	1	1	1	1	1	1	1	1	1	1	1	1	1	4	1	1	1	4	1	1	1	4	1	1	1	4	1	1	1	1
1	1	55	2	2	3	2	1	2	2	1	2	2	2	2	3	3	3	3	3	4	1	3	2	3	3	3	3	3	4	3	2	2	2	2	2	2	2	4	2
1	2	48	2	1	1	3	2	1	3	3	1	4	3	4	4	4	1	1	1	3	1	2	2	3	2	3	1	1	1	3	2	3	3	1	2	1	3	2	2
1	2	51	1	3	1	1	1	1	1	1	1	1	1	1	1	1	1	1	1	3	1	2	2	4	2	2	2	1	2	1	2	1	1	1	1	1	2	1	2
1	2	71	3	1	1	1	1	2	4	1	1	4	3	2	2	4	3	1	1	1	1	1	4	1	1	1	4	1	1	1	4	1	1	1	4	1	1	1	1
1	1	48	2	1	1	2	2	3	4	4	1	4	2	2	2	3	4	1	2	1	2	1	4	2	1	2	4	1	1	2	4	2	1	2	4	1	2	1	2
1	1	58	1	1	4	4	2	4	4	4	2	4	2	4	2	2	4	4	4	1	1	1	4	2	1	1	4	1	1	2	4	1	1	1	4	1	1	1	1
1	2	34	2	1	2	2	2	2	2	2	2	1	2	2	2	2	2	1	1	3	1	2	2	2	2	2	1	1	1	1	1	2	1	1	1	2	1	1	1
1	1	26	1	1	2	3	1	2	3	1	3	2	4	1	3	2	4	1	2	3	2	3	1	2	2	3	1	4	2	3	1	1	2	3	4	1	2	2	3
1	2	34	2	1	1	1	3	2	4	4	1	4	4	2	2	4	4	2	2	3	3	4	1	4	4	4	1	4	4	4	2	4	3	2	2	3	4	4	3
1	2	20	1	1	3	1	3	4	2	1	2	4	2	3	3	3	3	2	2	2	3	2	3	3	2	1	3	1	1	3	3	1	1	1	3	1	1	1	2
1	2	31	2	1	3	4	2	2	1	2	3	2	4	3	2	4	4	2	4	1	1	2	4	2	2	1	4	1	2	2	4	1	2	2	4	1	2	2	1
1	2	55	2	1	4	3	2	1	2	3	3	4	1	2	3	3	3	2	4	2	2	3	4	2	2	3	2	1	1	3	2	2	1	1	2	2	3	1	3
1	1	35	3	1	2	3	2	3	3	2	1	1	2	1	2	2	1	2	2	2	2	2	2	2	2	2	2	2	2	2	2	2	2	2	2	1	2	2	2
1	2	61	3	1	3	3	1	2	3	2	2	2	1	2	2	2	2	3	3	2	3	4	1	3	4	4	1	3	2	3	1	4	4	3	1	2	2	3	2
1	1	46	1	8	3	1	2	3	1	1	1	1	3	1	1	1	1	3	1	1	2	3	1	2	1	2	3	4	1	2	3	4	1	1	2	1	1	2	3
1	2	44	2	2	3	3	2	3	3	3	1	3	3	3	3	3	3	2	2	3	1	3	2	3	3	3	2	2	2	2	2	2	3	3	2	2	3	3	4
1	1	28	1	3	4	3	4	4	3	3	4	4	3	4	4	4	3	4	4	4	3	4	4	3	4	4	4	3	4	4	3	4	4	4	3	4	4	4	4
1	2	44	1	1	4	4	1	3	2	1	1	2	2	2	2	2	2	2	2	4	1	2	3	4	3	3	2	2	4	1	1	4	4	2	1	3	3	3	3
1	1	56	2	1	3	3	3	3	3	3	3	3	3	2	2	2	2	2	2	2	2	2	2	2	3	3	3	3	3	3	2	2	2	2	2	1	2	2	2
1	1	77	2	1	2	2	3	1	2	2	1	2	2	2	2	2	2	2	2	1	1	1	2	1	2	2	2	1	1	1	1	1	2	1	1	1	2	1	1
1	2	26	2	4	3	2	2	4	1	2	2	4	2	2	2	2	2	2	2	1	1	2	4	1	1	1	4	1	1	1	3	1	1	1	3	2	1	1	1
1	1	40	1	1	2	2	3	1	3	2	1	4	3	3	2	1	2	1	1	2	3	2	4	1	1	2	3	1	1	1	2	2	1	1	4	1	1	2	2
1	2	56	1	1	4	4	2	1	1	2	4	1	1	2	1	2	1	4	4	4	3	3	4	1	2	3	1	1	3	3	3	3	3	4	1	1	1	3	3
1	2	55	3	3	4	4	2	1	2	2	4	1	1	2	2	1	3	4	4	1	1	3	4	4	3	3	3	3	1	4	3	1	1	1	3	1	1	1	3
1	1	31	1	3	1	1	4	3	3	3	1	1	3	3	3	3	3	1	1	1	1	2	2	1	2	2	2	3	3	3	3	3	3	3	3	3	4	4	4
1	2	24	1	2	4	4	4	4	4	4	4	4	4	4	4	4	4	4	4	2	4	4	1	1	2	2	2	2	1	4	4	3	2	2	3	3	2	3	1
1	1	59	2	1	1	1	3	2	3	3	1	2	2	2	2	2	3	1	1	1	2	1	4	1	1	1	3	1	1	3	3	1	1	1	3	1	1	1	1
1	1	72	3	1	3	3	2	4	4	4	2	4	1	2	2	3	3	2	2	1	1	1	4	2	1	1	4	1	1	1	4	1	1	1	4	1	1	1	1
1	2	67	2	1	1	1	3	3	4	3	1	3	3	3	3	4	4	1	1	2	1	1	4	1	1	1	4	1	1	1	4	2	1	1	4	1	2	1	3
1	2	44	1	1	2	1	3	4	4	3	2	3	2	2	3	4	3	2	2	1	2	1	3	1	1	3	4	1	1	2	4	1	1	1	4	1	1	1	2
1	2	24	2	1	1	2	2	4	4	4	2	3	4	3	3	3	3	2	2	2	3	2	3	2	3	3	3	3	3	3	3	2	2	2	3	2	2	2	2
1	1	25	3	6	2	2	2	2	2	2	2	2	3	3	3	3	2	2	3	2	3	2	3	2	2	2	1	1	3	4	4	2	2	3	2	1	4	4	2
1	2	28	1	1	1	1	4	4	4	1	1	4	4	1	4	4	4	1	1	1	1	1	4	1	1	1	4	1	1	1	4	1	1	1	4	1	1	1	1
1	1	22	1	2	4	2	3	1	2	3	3	2	3	2	2	1	3	3	4	3	2	1	4	3	2	1	3	1	2	1	4	3	3	3	2	1	1	2	3
1	2	39	2	1	2	2	3	2	3	3	2	3	3	3	2	2	2	2	2	2	2	2	3	2	2	4	3	1	1	1	2	1	1	1	3	2	1	1	1
1	2	32	1	3	4	4	1	1	1	4	4	2	1	2	1	2	4	4	4	3	1	2	4	2	1	3	4	1	3	2	4	1	1	3	4	1	1	1	1
1	1	53	1	1	1	2	1	3	4	2	2	4	3	1	2	2	2	2	2	1	1	1	4	3	1	2	2	1	1	1	3	1	1	1	2	1	1	1	1
1	2	46	2	1	2	2	3	2	2	2	1	2	3	3	3	4	2	1	2	1	1	2	3	2	2	2	3	1	1	2	3	1	1	2	3	1	1	1	2
1	2	43	1	1	2	2	2	1	4	3	1	4	2	2	1	4	3	3	3	1	1	1	3	1	1	1	2	1	2	1	4	1	1	1	4	1	1	1	1
1	2	33	3	1	3	1	3	2	2	3	2	3	2	3	3	2	3	2	2	3	1	1	4	2	1	3	3	1	1	3	4	3	1	1	4	1	2	1	3
1	1	31	1	1	2	2	3	2	2	1	1	2	2	2	2	2	2	1	1	1	1	1	1	1	1	1	1	1	1	1	1	1	1	1	1	1	1	1	1
1	1	71	2	1	2	2	1	3	3	3	3	3	2	2	2	2	2	3	3	1	1	1	3	1	1	1	2	1	1	1	3	1	1	1	3	1	1	1	1
1	1	41	2	7	2	2	2	2	3	2	2	2	2	2	2	2	2	2	2	1	2	4	2	2	3	1	3	2	1	2	2	3	1	3	2	3	2	3	1
1	1	29	2	2	2	2	1	3	3	3	1	2	2	3	3	2	2	2	2	2	2	2	4	3	3	2	4	1	1	2	2	2	3	2	3	1	2	3	3
1	2	53	3	1	3	3	2	1	4	2	2	1	2	3	3	2	1	2	4	1	1	3	1	3	2	4	2	1	4	4	2	1	4	3	2	3	4	4	3
1	2	58	3	1	3	3	3	3	2	3	4	3	2	3	4	3	3	4	4	1	1	3	4	2	2	2	4	1	1	1	4	3	1	1	4	2	2	2	2
1	1	65	2	1	4	4	2	3	2	4	4	4	3	3	2	2	2	4	4	1	2	3	1	2	2	1	3	1	3	3	2	4	4	3	3	1	1	1	1
1	1	33	2	1	4	3	1	2	2	1	3	2	2	3	3	2	3	2	3	2	2	2	3	2	3	3	2	3	2	3	2	3	3	3	2	3	3	3	3
1	1	26	2	1	4	3	3	3	4	3	3	4	3	4	3	4	3	2	3	2	2	2	3	2	3	3	2	3	2	2	2	2	2	2	2	1	2	2	2
1	2	71	1	1	1	1	2	3	3	3	1	3	1	2	2	2	2	1	1	1	1	1	4	1	1	1	4	1	1	1	4	1	1	1	4	1	1	1	1
1	1	50	2	7	3	3	3	4	4	2	3	2	1	3	2	3	2	1	4	4	2	4	1	3	2	3	2	2	4	3	2	1	3	4	1	1	2	3	3
1	2	34	2	1	2	1	3	2	2	2	4	3	2	3	2	3	3	2	2	1	3	2	3	2	1	1	2	1	2	1	3	3	2	1	3	4	2	3	1
1	2	69	3	1	2	3	4	4	2	3	3	3	4	1	4	3	2	4	4	2	1	3	2	2	1	1	4	3	2	1	3	2	1	3	1	1	2	4	1
1	1	34	1	4	2	2	2	3	3	2	2	2	1	2	2	1	2	3	3	2	2	2	2	2	3	3	3	1	3	3	2	3	4	2	2	1	2	2	2
1	1	36	1	1	2	3	4	3	2	2	2	3	3	2	3	3	3	2	3	2	2	3	4	3	1	2	2	2	3	3	3	2	1	2	3	2	2	1	3
1	1	71	3	1	2	2	1	2	2	2	2	3	1	2	2	2	2	2	2	1	1	2	3	1	3	3	2	3	2	3	3	3	3	2	3	2	3	2	3
1	1	65	1	1	1	2	3	4	2	2	3	4	3	4	2	3	3	1	2	1	1	1	3	1	1	1	4	1	1	2	3	1	1	1	4	1	1	1	2
1	1	58	2	4	2	2	3	3	2	2	3	2	2	2	2	2	3	2	2	2	1	2	3	2	2	2	3	1	2	1	3	2	2	1	3	1	2	1	2
1	1	35	1	1	2	3	4	2	3	4	2	3	4	2	3	4	2	3	2	2	3	4	2	1	3	4	1	2	3	4	1	2	3	1	4	2	4	3	1
1	2	52	2	1	3	3	3	2	3	2	1	4	2	3	3	4	2	3	3	3	1	2	2	3	3	3	1	2	2	2	1	1	3	2	1	3	4	1	3
1	2	63	2	1	2	2	3	2	3	2	1	4	4	4	3	4	1	1	1	1	3	3	4	1	2	2	4	4	3	4	1	4	4	4	1	1	4	4	2
1	1	31	2	4	1	2	1	3	2	2	1	3	1	2	1	2	1	2	3	2	1	2	2	3	1	2	1	2	1	2	1	2	3	2	1	1	2	3	2
1	2	49	3	1	2	2	2	2	3	2	3	3	3	3	3	2	2	3	4	2	3	3	2	2	2	3	4	4	4	3	2	1	1	2	3	3	3	3	2
1	2	28	2	1	3	1	2	1	2	1	2	2	3	3	3	4	2	2	2	1	4	1	4	1	1	3	4	1	1	1	4	1	1	1	4	2	2	1	1
1	2	26	2	1	2	2	2	2	2	3	1	2	2	2	2	3	3	2	1	2	1	2	4	1	1	1	3	1	1	1	4	1	1	2	4	2	2	1	1
1	2	52	2	1	1	1	2	2	2	1	1	2	2	2	1	1	1	1	1	2	2	1	1	1	2	2	1	1	1	2	2	2	2	2	1	3	2	2	2
1	2	34	2	1	2	2	3	3	3	2	1	2	3	3	3	3	3	2	2	1	2	2	4	2	2	2	4	1	2	3	4	2	2	2	4	2	2	1	2
1	1	53	3	1	2	2	2	2	3	1	1	3	2	2	2	2	3	2	2	2	2	1	4	2	1	1	4	1	1	3	4	1	3	2	4	1	2	2	2
1	1	52	3	1	2	3	4	4	4	3	3	3	2	4	4	3	4	3	3	2	1	1	4	2	1	1	4	1	1	2	4	1	1	1	4	1	1	1	1
1	1	57	2	1	2	4	2	2	3	4	2	2	1	2	2	2	3	3	4	1	1	1	2	1	1	1	3	1	1	4	3	1	1	1	4	1	1	1	1
1	1	41	1	7	3	2	3	3	2	2	3	4	4	3	4	4	3	2	2	2	1	1	2	3	1	2	1	1	2	1	1	3	2	2	4	1	1	1	1
1	2	33	2	1	3	2	3	2	3	3	2	3	2	3	3	3	2	3	3	3	2	3	3	2	3	3	3	2	3	3	3	3	3	2	3	2	2	3	3
1	2	35	2	1	4	4	2	1	2	2	3	1	2	2	1	2	1	4	4	2	1	4	1	2	4	4	1	4	4	4	1	4	4	1	1	4	4	4	4
1	1	68	2	1	2	2	2	3	3	3	1	4	2	3	3	3	2	1	1	1	2	2	3	3	2	2	1	1	3	2	2	1	1	1	3	1	2	1	3
1	1	21	1	1	1	1	1	2	3	1	1	4	2	2	1	1	1	1	2	1	1	2	1	1	2	1	2	1	1	1	3	1	2	1	2	1	2	1	1
1	2	45	2	4	3	4	3	2	3	2	3	2	3	4	2	3	3	4	3	2	3	2	1	2	4	3	2	3	2	4	3	2	3	3	3	4	2	3	3
1	2	70	2	1	3	2	2	2	4	2	1	3	3	2	4	3	4	2	2	3	2	3	3	3	4	4	1	4	4	4	2	2	4	2	1	2	3	2	3
1	2	46	1	1	1	2	2	2	2	2	2	2	2	2	2	2	2	2	2	2	2	2	2	2	2	2	2	2	2	1	2	2	2	2	2	1	1	1	1
1	1	47	2	1	2	1	3	1	2	2	2	3	2	3	3	2	4	1	1	1	1	2	4	1	1	2	3	1	1	2	3	1	1	1	3	1	1	2	1
1	2	32	2	1	4	4	4	4	4	4	4	4	4	4	4	4	4	4	4	1	1	1	4	2	1	1	3	1	1	1	3	1	1	1	3	1	1	1	1
1	1	26	2	1	2	2	3	4	1	2	2	3	3	4	1	2	3	2	2	1	1	2	2	2	2	2	3	1	2	1	3	1	3	2	2	2	2	2	3
1	2	32	2	1	4	4	4	4	4	4	4	4	4	4	4	4	4	4	4	2	2	2	2	2	2	2	2	2	2	2	2	2	2	2	2	2	2	2	2
1	1	70	2	1	1	1	1	4	4	4	2	4	1	3	2	3	4	2	2	1	1	1	4	1	1	1	4	1	1	2	4	3	1	1	4	1	1	1	1
1	1	42	2	1	3	3	2	1	3	3	1	1	1	1	1	3	3	3	3	2	1	1	4	1	1	4	4	1	1	1	4	4	4	4	4	1	1	4	4
1	2	23	1	1	4	2	2	2	3	4	2	2	3	3	2	2	3	4	4	4	4	3	2	2	2	4	2	4	4	4	3	2	3	4	4	4	4	4	4
1	2	41	1	1	4	4	1	3	1	1	3	2	2	2	2	3	1	4	4	2	1	1	2	3	1	1	3	2	2	1	4	1	1	1	3	1	1	1	2
1	1	33	1	1	4	4	4	4	4	4	4	4	4	4	4	4	4	4	4	2	2	2	2	2	2	2	2	1	1	2	2	2	2	2	2	1	1	2	2
1	1	48	1	4	2	2	2	2	3	2	2	3	1	3	1	4	2	1	1	2	1	2	3	2	3	2	1	1	3	3	2	2	2	1	3	1	2	1	1
1	2	56	1	1	3	3	2	3	4	1	2	4	1	2	2	2	4	2	3	4	1	4	2	4	4	4	1	3	4	4	1	1	3	2	1	3	4	3	4
1	2	28	2	4	4	3	2	1	2	3	4	3	2	1	2	3	4	3	2	4	3	2	3	4	3	2	1	2	3	4	3	2	3	4	3	2	3	4	1
1	1	44	2	1	2	3	3	2	3	2	2	3	2	2	3	3	3	2	2	2	3	2	3	2	1	2	2	3	2	2	2	1	2	2	2	2	3	3	2
1	2	70	1	1	3	2	1	3	4	2	4	3	1	2	2	2	1	4	4	1	1	1	4	1	1	1	2	1	1	1	3	1	1	1	2	1	1	1	1
1	1	45	3	3	2	2	2	3	3	3	3	2	2	2	2	2	2	2	2	2	3	2	3	3	2	2	2	1	1	1	2	2	2	1	2	1	1	1	1
1	2	27	2	3	4	1	3	1	4	4	4	4	1	3	1	3	3	4	4	1	1	1	4	1	1	4	4	1	1	1	3	1	1	2	4	1	3	3	1
1	2	45	2	1	2	1	3	3	3	3	1	3	1	1	1	3	3	2	2	1	1	1	4	1	1	1	3	1	1	3	3	1	1	1	3	1	1	1	1
1	2	47	3	1	4	3	3	4	3	1	2	3	2	1	1	3	4	4	3	4	2	2	3	2	3	4	2	3	3	2	1	2	3	4	1	4	4	1	4
1	2	52	1	1	2	2	2	2	1	1	2	1	1	2	2	2	2	2	2	1	1	1	1	1	1	1	4	1	1	1	4	1	1	1	4	1	1	1	1
1	2	25	1	1	4	4	2	1	1	1	2	2	1	3	3	3	2	2	2	3	1	2	2	1	1	2	2	1	1	2	3	2	3	1	3	1	1	1	1
1	2	58	2	1	1	2	2	3	3	2	1	2	1	2	1	2	2	2	2	1	1	1	4	1	1	1	4	1	1	2	4	1	1	1	4	1	1	1	1
1	1	42	2	1	4	3	2	2	3	4	4	2	1	4	4	3	2	4	4	4	1	4	2	4	4	4	1	4	4	4	2	1	3	4	1	1	4	4	3
1	1	56	2	1	3	2	1	2	4	2	2	3	1	2	1	2	3	2	2	1	1	1	4	1	1	1	3	1	1	1	4	2	1	1	4	1	1	1	1
1	1	25	1	1	4	4	1	4	4	4	1	1	1	1	1	1	1	1	1	1	1	1	4	1	1	1	4	1	1	2	1	1	1	1	4	1	1	1	1
1	2	30	1	1	3	1	2	2	2	1	1	2	3	1	1	3	2	2	2	2	1	2	2	4	3	3	2	2	1	2	2	1	2	2	2	3	3	2	2
1	2	24	1	4	2	2	4	3	1	2	2	2	3	2	2	3	3	1	1	2	1	1	3	1	1	1	3	1	1	1	4	2	2	1	4	1	1	1	1
1	2	27	1	7	1	3	4	2	3	4	1	3	2	4	3	2	1	1	1	2	1	1	4	1	1	3	4	1	1	2	3	1	1	2	4	1	1	1	3
1	2	53	2	1	2	2	2	2	2	2	2	2	2	2	2	2	2	2	2	2	2	1	2	2	2	2	2	2	2	2	2	2	2	2	2	2	2	2	2
1	1	74	3	1	3	3	1	1	4	4	4	3	1	2	2	3	2	4	4	1	3	3	4	4	4	3	2	4	4	3	1	2	1	2	1	3	4	2	3
1	2	45	2	1	4	4	1	2	2	2	3	2	1	2	1	2	2	4	4	2	2	3	2	2	3	2	1	1	1	4	1	4	1	1	1	2	2	1	2
1	1	72	3	7	3	3	3	3	2	2	2	3	3	3	3	3	3	1	3	1	1	1	3	1	1	1	3	1	1	1	3	1	1	1	3	4	4	4	1
1	2	35	3	1	4	2	1	3	2	2	4	4	2	3	2	3	3	4	4	1	1	2	4	1	2	3	3	1	1	1	3	2	1	1	4	1	1	1	1
1	1	58	2	1	1	1	1	2	3	3	2	3	3	3	2	2	3	1	2	3	2	2	3	3	1	1	2	2	1	2	3	2	3	1	4	2	2	3	1
1	1	31	1	1	2	2	4	1	2	2	2	3	3	4	4	4	2	2	2	1	1	1	1	1	2	1	1	2	1	1	3	1	1	1	2	1	1	1	1
1	1	33	2	2	1	1	2	1	2	2	1	3	2	2	2	3	3	1	1	2	1	1	2	1	1	2	3	1	1	2	4	1	1	1	3	1	2	1	1
1	2	69	2	1	2	2	3	3	2	2	3	2	2	2	2	2	3	2	2	1	1	2	2	3	3	3	4	1	1	2	2	2	2	3	4	2	2	3	2
1	1	50	3	1	3	3	2	2	3	2	3	3	3	3	3	3	3	2	3	1	1	2	3	2	2	1	3	1	1	2	1	1	4	1	1	1	2	2	1
1	1	50	2	3	4	4	1	2	2	3	3	2	1	2	2	3	4	2	3	2	2	4	3	4	4	4	1	2	1	2	2	1	4	4	2	2	2	1	4
1	2	32	2	1	3	4	3	3	4	3	4	4	4	4	4	4	4	4	1	3	4	3	3	3	3	2	4	3	4	3	4	3	4	2	4	2	4	4	4
1	2	74	3	1	3	3	2	3	3	2	2	4	2	2	3	2	3	2	2	3	3	2	4	2	2	2	1	1	1	2	3	3	2	1	4	1	1	1	1
1	1	25	1	1	2	3	1	4	1	1	2	3	1	3	2	4	1	2	1	2	3	1	2	4	2	1	3	3	2	2	4	4	1	3	3	3	2	2	4
1	1	21	1	1	3	1	2	3	2	3	4	2	1	3	2	2	3	1	3	1	3	4	3	3	3	3	2	1	2	2	4	3	1	3	1	2	3	2	2
1	1	42	2	1	1	2	2	3	3	3	1	4	1	4	3	4	3	2	2	1	1	1	4	1	1	1	3	1	1	1	3	1	1	1	3	1	1	1	1
1	2	73	3	1	2	2	2	2	2	3	1	2	3	2	2	3	3	1	1	1	1	1	3	1	1	1	4	1	1	2	3	2	1	1	4	1	1	1	2
1	2	51	2	1	2	3	4	3	1	2	4	1	2	3	4	3	2	1	2	3	4	1	3	3	4	1	3	3	1	2	3	3	1	3	3	3	4	3	3
1	1	62	2	4	2	2	3	3	3	3	1	2	2	4	3	3	3	1	1	1	1	1	1	1	1	2	3	1	2	1	3	2	1	1	4	1	2	1	1
1	2	47	1	3	1	1	4	2	4	4	1	4	4	1	4	4	1	1	1	1	1	1	4	2	1	1	1	1	1	1	3	1	1	1	3	1	1	1	1
1	1	34	2	1	2	2	3	3	4	2	1	3	3	3	3	3	3	2	2	3	2	3	2	1	2	2	3	2	1	1	4	2	1	2	4	1	1	1	1
1	1	24	1	1	2	3	2	2	3	3	3	2	2	2	3	2	3	4	3	2	1	2	3	2	2	3	3	2	2	2	3	3	2	4	2	4	3	2	3
1	1	40	1	1	1	2	4	1	2	3	2	1	2	3	2	4	3	1	2	3	1	4	1	3	4	3	1	3	2	1	1	2	3	3	1	1	4	3	3
1	2	34	2	1	3	3	1	3	3	3	3	1	2	3	2	1	3	3	3	3	2	2	2	3	3	2	3	2	3	1	2	2	1	2	2	2	2	2	3
1	1	32	2	1	2	2	3	3	3	3	1	3	4	4	4	4	3	1	2	1	1	3	2	2	4	2	2	4	3	3	3	2	4	1	2	1	4	2	1
1	1	66	2	1	1	3	1	1	2	1	1	1	1	1	1	1	1	1	1	3	1	1	1	1	1	1	1	1	1	1	1	1	1	1	1	1	1	1	1
1	2	22	1	1	4	1	4	4	3	3	4	4	4	3	3	3	4	4	4	3	1	1	2	2	2	2	3	3	1	2	4	2	2	2	4	1	1	1	1
1	2	34	2	1	3	1	1	1	2	1	1	1	1	1	1	1	1	1	1	2	1	3	1	3	1	1	1	1	1	1	2	1	3	1	1	2	2	2	1
1	1	28	2	1	3	3	2	2	2	2	3	3	2	3	3	3	3	3	3	3	1	1	4	1	4	2	4	1	1	3	4	1	1	2	4	1	1	1	1
1	1	57	2	1	2	2	3	4	3	4	2	4	3	4	4	4	4	2	2	1	1	1	3	1	1	1	3	1	2	2	4	2	2	2	4	1	1	1	1
1	2	45	1	1	3	3	1	2	2	2	1	2	2	3	3	3	2	2	2	1	1	1	4	2	2	2	2	2	2	2	2	1	2	1	2	1	1	2	2
1	2	55	3	3	1	2	3	3	2	2	2	4	4	3	4	4	4	1	1	1	1	1	4	2	1	1	4	1	1	1	4	1	1	1	4	1	1	1	1
1	2	41	3	1	4	2	1	1	1	1	4	2	1	1	1	1	2	4	4	1	1	2	4	3	2	4	1	2	1	2	2	1	2	1	2	1	2	2	2
1	2	36	2	1	2	2	4	1	4	4	2	4	3	4	4	4	2	2	2	1	1	1	4	1	1	1	4	1	1	1	4	1	1	1	4	1	1	1	1
1	2	39	2	1	3	2	2	4	4	4	4	4	2	2	2	1	2	2	2	3	4	4	4	4	4	1	2	2	2	1	2	3	1	2	2	2	1	1	1
1	2	71	1	1	1	1	2	4	4	1	1	4	2	2	1	2	4	1	1	1	1	1	4	1	1	1	4	1	1	1	4	1	1	1	3	1	1	1	1
1	2	23	1	1	4	4	1	2	2	1	3	2	2	2	2	2	2	4	4	4	2	3	2	3	3	3	2	4	3	4	2	1	3	3	2	3	3	3	4
1	1	58	2	1	3	3	2	3	3	3	1	3	2	2	3	3	3	2	3	1	2	1	3	2	2	3	3	1	1	2	2	2	1	1	4	1	2	1	2
1	1	66	2	3	2	2	3	1	2	3	4	3	2	2	3	4	4	1	1	3	1	1	4	2	1	2	1	1	4	2	4	3	1	3	4	1	2	1	1
1	2	50	2	1	1	1	2	2	1	2	1	2	1	2	2	1	1	2	2	1	1	2	2	1	2	1	1	2	2	2	1	2	1	2	1	1	2	1	2
1	1	49	2	1	2	2	4	1	3	4	1	4	4	3	3	4	4	1	1	1	1	1	4	1	1	1	4	1	1	1	4	1	1	1	4	1	1	1	1
1	1	54	2	1	2	2	2	3	4	2	2	2	2	2	2	2	2	2	2	1	1	1	1	1	1	1	1	1	1	1	3	2	1	2	2	1	1	2	2
1	2	21	1	1	3	2	4	3	3	3	2	1	3	3	2	2	4	3	2	2	1	3	1	2	3	2	3	4	3	2	1	1	3	1	1	2	3	3	3
1	1	60	1	1	2	3	1	2	3	2	1	2	2	2	2	2	1	2	2	1	1	1	2	1	1	3	1	2	2	1	3	1	1	1	3	1	2	2	3
1	2	36	2	1	3	2	4	2	3	4	2	4	3	4	4	4	3	2	2	1	1	1	4	1	1	1	4	1	1	1	4	1	1	1	4	1	1	1	1
1	1	49	1	1	2	2	3	3	3	2	2	2	1	1	1	2	2	3	3	2	2	3	3	1	3	1	1	3	3	2	1	3	3	1	1	2	3	1	1
1	1	48	3	1	2	2	3	3	3	3	2	3	3	3	3	3	3	2	2	1	1	1	4	3	2	2	3	1	1	2	3	2	2	1	3	1	1	1	2
1	1	18	1	1	3	3	3	3	3	2	3	3	3	3	3	3	3	2	2	2	1	3	1	2	2	1	1	1	1	2	2	3	3	2	1	1	2	2	1
1	2	23	1	1	2	3	3	4	4	3	2	3	3	4	3	3	3	2	3	2	1	1	3	2	1	2	3	2	1	3	2	2	1	2	3	2	2	2	3
1	1	51	1	1	4	4	2	2	2	2	1	3	3	4	3	3	2	2	4	1	1	3	3	2	4	4	1	3	1	4	2	2	3	1	2	1	3	3	3
1	1	67	2	1	1	2	2	1	1	2	1	3	2	2	2	2	3	1	1	1	1	1	4	1	1	1	4	1	1	1	4	1	1	1	4	1	1	1	1
1	1	29	2	4	4	3	3	4	3	4	2	3	4	2	2	4	3	3	4	1	2	4	3	2	3	4	2	4	3	2	3	3	4	2	4	3	2	3	4
1	2	52	1	1	1	2	2	2	2	2	2	2	2	2	2	2	2	2	2	1	1	1	3	1	1	1	4	1	1	1	3	1	1	1	3	1	1	1	1
1	2	30	1	3	3	2	1	3	3	2	2	4	3	4	4	3	2	2	3	3	2	3	2	3	2	4	2	1	1	3	3	4	2	4	2	1	2	3	1
1	2	54	3	1	2	2	1	1	1	2	1	3	1	3	3	3	3	1	1	1	1	2	3	2	1	2	3	2	2	1	2	1	2	1	2	1	2	1	1
1	1	49	1	7	1	1	1	1	1	3	1	4	3	2	2	3	4	1	1	1	1	1	4	2	1	1	4	1	1	2	4	1	1	1	4	1	1	1	1
1	1	56	2	1	1	1	2	2	3	2	1	3	2	2	2	2	2	1	1	1	1	1	3	1	1	1	2	1	1	2	4	1	1	1	4	1	1	1	1
1	1	28	2	1	2	3	4	2	3	1	4	2	3	2	2	1	2	1	3	1	2	3	4	2	3	2	2	3	1	3	2	3	1	2	1	1	1	1	1
1	1	37	1	1	3	2	2	3	3	3	1	3	3	2	2	2	3	1	2	2	1	2	3	3	3	4	3	1	1	3	3	3	2	1	3	1	2	1	3
1	1	62	2	1	2	2	2	2	2	2	1	3	3	3	3	3	3	2	1	1	2	1	3	2	2	1	3	1	1	1	4	2	1	1	4	1	1	1	2
1	1	31	2	5	3	3	3	4	3	3	2	2	3	3	3	3	3	4	3	2	3	2	1	2	2	2	1	1	2	3	3	2	2	3	2	1	2	3	3
1	2	65	2	1	2	3	2	3	3	2	1	3	3	3	3	3	3	2	2	2	1	1	3	3	1	2	2	1	1	2	3	1	1	1	4	1	1	1	1
1	2	19	1	4	3	3	2	3	4	3	3	2	3	2	3	4	3	2	4	3	1	2	1	3	1	2	3	3	1	3	2	3	4	2	3	2	3	3	2
1	1	67	2	1	1	4	1	4	1	4	1	4	4	3	4	4	4	1	1	1	1	1	4	1	1	1	4	1	1	1	4	1	1	1	4	1	1	1	1
1	1	67	2	1	2	2	2	3	3	3	2	3	1	2	2	2	2	3	3	1	1	1	2	1	1	1	3	1	1	1	3	2	1	1	4	1	1	1	1
1	2	25	2	3	3	3	3	3	3	4	4	3	3	3	3	3	3	3	3	3	2	3	3	3	3	3	3	3	3	3	3	3	3	2	3	3	2	2	2
1	2	38	1	1	2	2	1	1	1	1	1	2	1	1	1	1	2	2	2	1	2	1	1	1	2	1	1	3	2	1	1	1	2	1	1	1	2	1	1
1	1	31	2	1	2	3	2	1	3	4	3	4	3	4	2	3	2	4	4	3	2	3	2	4	3	3	2	2	1	2	1	3	4	2	3	1	4	2	2
1	1	54	2	1	1	1	2	4	3	4	2	2	1	3	1	1	1	2	2	2	1	1	3	1	1	1	1	1	1	1	4	2	1	1	1	1	1	1	1
1	1	31	1	1	1	1	1	1	4	1	1	1	1	1	1	1	1	1	1	1	1	4	1	1	4	4	1	4	4	4	1	1	1	1	1	1	4	1	4
1	1	35	1	4	3	2	3	2	2	3	2	3	2	3	2	2	3	2	3	2	2	2	2	2	2	2	2	2	2	2	2	2	2	2	2	2	2	2	2
1	2	43	2	1	2	2	1	2	2	3	1	3	2	3	3	3	1	2	3	3	4	2	4	3	4	3	1	1	4	3	2	4	2	1	1	4	4	1	4
1	2	62	2	1	3	3	2	3	2	2	2	3	2	2	2	3	2	2	2	1	1	2	3	2	1	1	2	1	1	1	3	2	1	1	4	1	1	1	1
1	1	57	2	1	2	2	2	4	4	4	1	4	3	4	2	3	4	2	2	1	1	1	4	1	1	1	4	1	1	1	4	1	1	1	4	1	1	1	1
1	1	53	3	1	2	2	2	2	2	2	2	3	2	2	2	3	2	2	2	2	1	2	2	1	2	1	2	2	2	2	2	2	2	2	2	2	2	2	1
1	2	37	2	1	4	3	4	3	4	3	4	3	4	3	4	3	4	3	4	4	3	4	3	4	3	4	3	4	3	4	3	4	3	4	3	4	3	3	4
1	2	46	1	3	2	2	1	1	2	1	2	3	1	2	2	1	2	3	3	1	2	1	4	1	1	1	2	1	1	1	4	2	1	1	4	1	1	1	2
1	1	18	1	1	2	1	3	1	2	1	1	2	2	3	2	2	3	1	1	2	1	1	1	1	1	2	3	2	1	1	1	1	2	3	1	1	2	2	2
1	1	21	1	1	1	1	2	1	3	1	1	2	3	1	1	4	3	1	1	1	1	1	4	1	1	1	2	1	4	1	3	1	1	1	4	1	1	1	1
1	2	28	2	4	4	3	2	3	4	3	2	3	4	3	2	3	2	3	4	4	3	2	3	4	2	3	2	3	2	4	3	3	4	2	3	4	4	4	3
1	2	22	1	1	3	1	3	2	3	1	2	2	3	2	4	4	3	1	1	1	1	1	3	2	1	3	4	1	1	3	4	2	2	1	4	1	1	1	2
1	2	56	2	1	2	2	3	1	2	1	1	2	2	2	2	2	2	2	2	1	1	1	1	1	1	1	1	1	1	1	4	1	1	1	4	1	1	1	1
1	1	41	3	1	2	2	2	3	4	4	1	4	3	4	4	4	4	2	2	4	1	1	3	3	1	4	4	1	2	4	4	1	1	2	4	1	1	2	3
1	2	53	2	4	2	3	2	1	1	2	2	1	2	1	1	1	1	1	2	2	1	2	3	2	3	3	2	3	3	1	2	3	1	1	2	1	3	2	2
1	2	47	2	1	4	3	2	1	1	1	2	1	4	4	4	4	3	2	2	1	1	3	1	3	2	4	1	4	3	4	2	1	4	1	1	3	4	3	2
1	2	22	1	3	2	3	4	3	4	3	3	4	2	2	3	4	4	3	3	3	2	1	1	1	2	2	1	1	3	3	3	1	2	1	1	2	1	1	1
1	1	38	1	1	2	3	3	2	2	4	2	3	2	3	3	3	3	2	2	2	1	3	3	2	3	2	1	3	2	2	3	2	3	2	2	1	2	2	2
1	1	54	2	1	3	3	2	2	2	2	2	3	1	2	2	1	2	3	3	1	1	1	3	1	1	1	4	1	1	2	4	1	1	1	4	1	1	1	1
1	2	41	2	2	2	3	1	1	2	1	4	4	1	1	1	1	1	3	4	1	3	1	3	1	1	2	3	1	1	1	4	1	1	1	4	1	1	1	1
1	2	41	1	1	2	1	2	1	2	3	1	3	2	3	3	3	3	1	1	1	1	1	3	2	1	1	3	1	1	3	3	1	1	1	3	1	1	1	2
1	1	60	2	1	2	3	3	2	3	3	1	4	2	3	3	4	3	2	1	1	1	1	2	1	1	1	4	1	1	2	4	2	1	1	4	1	1	1	1
1	1	44	2	2	3	2	3	3	2	2	3	3	2	2	3	4	2	3	4	2	3	3	2	2	1	1	1	2	2	3	3	3	2	2	2	3	2	2	1
1	1	49	3	1	1	1	3	2	3	1	2	4	2	3	3	2	3	1	2	1	1	1	1	1	1	1	1	1	1	1	1	1	1	1	1	1	1	1	1
1	1	39	1	1	1	1	2	1	2	3	3	4	3	2	3	3	3	2	2	2	1	1	4	1	1	2	2	1	2	2	4	3	2	2	3	1	1	2	3
1	1	44	2	1	2	2	3	2	2	2	1	2	2	3	3	4	2	2	2	1	1	1	4	1	1	1	1	1	1	1	4	1	1	1	4	1	1	1	1
1	1	70	2	1	1	1	2	3	3	3	1	2	2	3	3	4	2	1	1	2	1	1	1	2	1	2	3	1	1	2	1	2	3	2	4	1	2	1	2
1	2	59	1	1	2	2	1	2	3	3	1	2	2	3	3	3	3	1	1	2	3	4	1	3	3	4	2	3	4	4	1	1	3	1	2	3	4	4	4
1	2	60	3	1	1	1	3	3	3	3	1	3	3	4	4	3	3	1	1	1	1	1	4	1	1	1	4	1	1	1	4	1	1	1	4	1	1	1	1
1	2	75	2	1	4	3	2	3	4	4	1	4	1	2	2	2	3	4	4	2	1	1	4	1	1	1	4	1	1	1	4	1	1	1	4	1	1	1	1
1	1	57	1	1	3	3	1	2	2	2	2	3	1	1	2	2	2	3	3	1	3	3	4	4	4	4	3	1	2	3	1	4	2	2	2	1	2	2	2
1	1	35	3	1	2	2	2	3	3	1	2	4	3	3	3	3	3	1	2	3	3	3	2	3	3	2	1	3	1	3	1	3	2	1	1	2	3	1	3
1	1	52	3	5	1	1	3	1	3	2	1	4	3	2	3	4	4	1	1	1	1	1	4	1	1	1	4	1	1	1	4	1	1	1	4	1	1	1	1
1	2	58	2	1	2	2	3	1	2	1	1	3	2	3	3	3	3	2	2	1	1	1	4	1	1	1	4	1	1	1	4	2	2	1	4	1	1	1	1
1	2	44	3	2	1	1	4	4	4	4	1	4	4	4	4	4	4	1	1	2	3	4	4	2	4	4	4	1	1	4	2	3	4	1	2	4	4	1	4
1	2	56	3	1	2	2	2	3	3	2	3	3	1	2	2	1	3	2	2	1	1	2	3	1	1	1	3	1	1	2	3	1	1	1	3	1	2	1	1
1	1	23	1	4	2	3	2	2	2	2	2	2	2	2	3	3	2	2	3	2	2	1	2	1	2	1	1	2	1	2	3	3	3	2	2	1	2	1	1
1	2	60	2	1	3	2	1	1	2	3	2	4	2	1	1	3	4	2	4	1	1	1	3	1	1	1	1	1	1	1	4	3	1	1	1	1	1	1	1
1	2	72	3	1	1	1	1	1	1	1	1	4	2	4	2	1	4	1	1	1	2	1	1	2	4	1	1	1	1	1	1	1	1	1	1	1	1	1	1
1	2	61	3	1	2	1	1	1	2	3	1	3	1	3	3	2	1	2	2	1	1	1	1	2	2	2	3	1	2	1	3	3	2	2	3	1	1	1	2
1	2	46	1	7	1	1	3	2	3	3	2	1	2	3	4	4	4	2	3	1	4	1	4	4	1	4	4	1	1	1	4	4	1	1	4	1	1	1	1
1	2	64	3	1	1	2	4	1	3	3	1	1	4	4	4	3	3	3	1	1	1	1	4	1	1	4	4	1	1	1	4	1	1	1	4	1	1	1	1
1	2	48	2	1	1	1	3	1	1	1	1	3	3	3	3	3	1	1	1	1	1	1	3	1	1	1	3	1	1	1	3	1	1	1	3	1	1	1	1
2	2	24	2	2	4	4	1	4	2	2	1	1	2	4	2	2	2	4	4	3	4	4	1	2	4	4	1	4	4	4	2	2	4	1	2	4	4	4	4
2	2	50	3	1	2	2	1	2	1	3	1	3	1	2	2	2	2	2	2	1	1	1	4	1	1	1	4	1	1	1	4	1	1	1	4	1	1	1	1
2	1	61	1	1	2	3	3	2	2	3	1	4	2	2	2	3	4	2	1	1	1	1	4	2	1	2	2	1	1	3	3	2	1	1	4	1	1	1	2
2	2	32	2	1	2	3	4	1	1	2	1	2	1	4	4	4	4	1	2	1	1	1	3	2	2	1	4	1	1	1	2	2	1	1	2	1	1	1	1
2	1	31	2	1	2	3	2	3	2	3	2	3	3	3	3	3	3	3	2	2	2	2	3	2	1	2	3	1	2	2	2	3	2	1	2	2	2	1	2
2	1	64	2	1	2	2	3	2	3	3	3	3	1	2	2	2	2	2	3	2	1	3	4	1	2	1	2	2	1	2	2	2	2	2	2	1	2	1	1
2	2	46	1	1	2	2	2	1	2	3	1	3	2	3	2	2	2	1	2	4	1	1	2	3	1	3	2	1	3	1	1	1	1	2	2	1	1	3	1
2	2	35	2	1	2	2	2	2	2	2	1	3	3	3	3	4	2	1	1	2	2	3	2	4	3	3	2	2	1	3	3	3	2	1	2	3	3	2	3
2	2	28	1	2	1	1	1	1	1	1	1	1	1	1	1	1	1	1	1	1	2	2	4	2	1	1	1	1	1	1	4	1	1	1	3	1	1	1	1
2	2	54	3	1	2	1	2	3	3	1	1	2	2	1	2	2	2	1	1	2	1	2	1	2	1	2	3	1	1	2	3	2	1	1	2	1	1	1	1
2	1	50	1	2	2	2	2	2	2	2	1	2	2	2	2	2	2	1	2	2	1	1	2	1	1	1	2	1	1	1	1	1	1	1	1	1	1	1	1
2	1	42	3	1	3	3	1	3	2	2	4	3	1	2	3	1	2	4	4	1	1	1	1	1	1	1	4	1	1	1	4	1	1	1	1	1	1	1	1
2	1	59	2	2	2	2	3	1	2	2	2	2	1	2	2	2	2	2	2	3	1	3	2	2	3	3	1	3	3	3	1	3	3	2	1	1	3	3	3
2	2	28	2	1	4	4	2	2	3	3	4	4	2	4	4	3	3	3	2	2	2	1	3	2	1	1	4	2	1	3	4	1	1	1	4	1	1	1	1
2	2	36	2	1	4	3	2	2	1	1	3	1	1	4	3	1	2	2	3	2	4	3	2	4	3	3	2	1	1	4	3	2	2	1	2	4	3	2	2
2	2	63	1	1	2	3	1	2	2	1	1	2	2	1	1	2	3	1	2	1	2	1	2	1	1	2	2	1	1	1	2	1	1	1	4	1	1	1	2
2	2	34	2	2	3	3	3	2	3	2	1	2	2	3	3	4	3	2	2	1	2	1	1	2	1	1	1	1	1	1	4	2	1	1	4	1	1	1	1
2	2	25	3	1	2	2	2	2	2	2	2	2	2	2	2	2	2	2	2	2	2	2	2	1	1	1	1	1	1	3	3	1	1	1	1	1	1	1	1
2	1	47	2	2	1	2	2	1	1	3	1	4	1	2	3	2	1	1	2	1	1	1	3	2	1	2	4	1	2	3	4	3	1	2	4	1	1	1	2
2	2	41	2	1	4	4	3	2	4	4	4	1	2	2	2	4	4	4	4	4	3	3	3	3	4	3	1	4	4	3	2	2	1	4	1	4	4	4	4
2	1	46	1	1	4	2	2	3	2	2	4	2	2	3	3	2	1	4	3	3	3	2	3	2	2	2	2	2	2	2	3	3	3	2	3	1	2	3	3
2	1	63	1	1	1	1	3	3	3	3	1	3	3	2	2	2	2	1	1	1	1	1	4	1	1	1	4	1	1	1	4	1	1	1	4	1	1	1	1
2	2	60	2	1	1	1	2	2	2	2	1	3	1	1	1	2	2	1	1	3	1	3	4	2	3	2	3	1	1	2	2	2	1	1	2	2	2	1	2
2	1	58	3	1	1	2	3	2	3	4	2	3	2	2	2	3	2	1	1	1	1	1	4	1	1	1	4	1	1	1	4	1	1	1	4	1	1	1	1
2	1	62	3	1	4	3	1	1	1	1	4	4	1	2	1	1	2	3	3	1	3	1	1	1	3	3	1	2	1	4	2	3	4	1	2	1	1	1	4
2	1	51	3	1	3	2	2	2	2	2	2	2	2	3	3	2	2	2	2	2	1	2	1	2	2	2	1	2	2	2	2	2	2	1	2	1	1	1	2
2	1	58	2	1	3	3	2	4	2	2	3	3	2	2	2	3	3	3	3	1	1	1	1	1	1	3	1	1	4	3	3	1	1	3	1	1	1	1	2
2	2	61	2	1	1	1	2	3	3	2	3	3	2	2	2	3	3	2	2	1	1	1	3	1	1	1	4	1	1	1	4	2	1	1	4	1	1	1	1
2	2	30	2	2	3	3	2	2	3	2	2	2	3	3	3	3	2	3	3	2	3	2	3	3	3	4	3	3	3	3	2	2	2	2	1	3	3	2	3
2	1	65	2	2	2	2	4	2	3	4	1	4	2	3	2	2	3	1	1	1	1	1	4	1	1	1	4	1	1	1	4	3	1	1	4	1	1	1	1
2	1	42	2	6	1	1	1	1	1	2	1	1	3	3	3	4	3	1	1	1	1	1	4	1	1	1	3	1	1	1	4	1	1	1	4	1	1	1	1
2	2	54	2	2	2	3	2	2	3	2	1	4	2	2	3	2	3	3	3	1	1	1	4	4	1	2	4	1	2	3	4	2	2	1	4	1	2	1	2
2	2	61	1	2	4	4	1	1	2	1	2	3	1	4	2	3	2	4	4	1	3	1	2	2	1	2	1	4	1	3	2	4	2	1	1	1	1	3	3
2	1	62	2	2	4	4	1	4	4	4	1	4	1	3	3	3	4	3	3	2	1	4	4	1	1	2	3	1	1	4	4	1	1	1	4	1	1	1	1
2	2	20	1	1	2	2	3	2	2	2	1	3	4	4	3	3	2	2	2	1	2	1	3	2	1	1	4	1	1	2	4	1	1	1	4	1	1	1	1
2	1	49	2	1	4	4	1	1	4	1	1	3	1	3	1	3	3	1	1	4	4	4	4	1	4	4	1	3	4	4	1	4	4	4	1	1	3	4	4
2	2	52	2	1	2	2	3	2	2	3	1	4	2	3	2	3	3	1	1	1	1	1	4	1	1	2	3	1	2	1	4	2	1	1	4	1	1	1	2
2	1	62	1	1	1	2	3	4	3	3	1	3	4	4	4	4	4	1	1	1	1	1	4	1	1	1	4	1	1	1	4	1	1	1	4	1	1	1	1
2	1	74	2	2	2	2	1	2	2	3	1	3	3	3	2	3	1	1	1	2	1	1	3	1	1	2	3	1	1	1	3	1	1	1	3	1	1	1	2
2	2	29	2	1	1	2	2	2	3	2	1	2	2	2	2	3	3	2	1	2	1	1	4	1	1	2	4	1	1	2	4	1	1	1	4	1	1	1	2
2	2	64	3	1	1	1	1	3	2	2	3	4	1	3	2	2	2	1	1	1	1	1	4	2	1	1	3	1	1	1	4	2	1	1	4	1	1	1	1
2	2	26	2	3	1	1	1	1	1	1	1	2	1	1	1	1	2	1	1	1	1	1	1	1	1	2	1	1	1	1	1	2	1	1	1	1	1	1	1
2	2	33	1	2	3	3	2	2	2	2	2	2	1	3	2	2	2	3	4	2	2	4	4	3	3	3	2	2	2	1	2	2	1	1	2	2	3	1	3
2	1	45	2	2	1	2	2	3	2	3	2	4	2	2	2	2	3	2	2	1	1	2	4	2	2	2	4	1	2	2	4	3	2	1	4	1	2	3	3
2	2	45	2	6	2	2	2	2	1	1	1	2	2	2	2	3	3	1	1	1	1	1	2	1	1	1	2	1	1	1	4	1	1	1	3	1	1	1	1
2	1	64	1	2	1	2	3	3	2	2	1	3	2	2	2	3	2	1	1	1	2	2	4	2	1	1	3	1	1	2	3	2	1	1	3	1	1	1	2
2	2	53	3	2	3	2	2	2	2	2	2	3	2	2	3	4	3	2	2	3	3	3	3	3	3	3	2	2	2	2	3	2	4	2	1	2	2	1	4
2	1	31	2	1	2	2	1	2	2	2	2	2	1	2	2	2	1	2	4	1	1	4	3	3	1	2	1	1	2	1	1	3	1	2	1	1	1	1	1
2	2	30	2	1	2	1	3	2	2	3	1	4	2	2	2	3	4	1	2	2	1	2	1	3	2	2	1	2	2	4	1	1	1	1	1	3	2	3	2
2	2	37	1	1	3	3	1	1	2	2	4	3	1	2	2	3	2	3	3	1	1	1	4	2	1	1	4	2	1	1	4	2	2	1	4	1	1	1	1
2	2	56	2	1	1	1	1	1	4	3	1	2	1	2	1	2	2	1	1	1	1	2	3	1	1	1	3	1	1	2	3	1	2	1	3	1	1	1	2
2	1	35	2	1	2	2	2	2	3	2	1	2	2	3	2	2	2	2	2	2	1	2	3	1	1	1	4	1	1	2	4	1	1	1	4	1	1	1	1
2	2	58	3	1	1	1	1	1	3	3	1	1	2	3	2	4	3	1	1	1	1	1	1	1	1	2	1	1	2	1	2	1	1	1	1	2	1	1	1
2	2	50	1	1	2	2	2	2	3	3	1	2	1	3	3	2	3	1	1	1	1	2	1	1	1	1	3	1	2	2	2	1	1	1	2	1	2	1	1
2	2	41	2	2	3	3	1	2	3	1	2	3	3	2	3	2	3	2	3	2	2	3	3	4	4	4	3	3	4	4	2	3	2	3	2	4	4	4	4
2	2	61	2	1	2	2	3	3	2	2	2	2	2	2	1	2	2	2	2	2	1	2	1	1	3	2	1	1	1	2	3	2	1	1	1	1	2	1	1
2	1	22	1	4	2	1	3	3	3	3	3	3	3	3	3	3	3	3	3	1	1	1	1	1	1	1	1	1	1	1	1	1	1	1	1	1	1	1	1
2	1	59	2	2	2	3	2	4	2	3	2	4	1	3	2	2	3	2	3	2	1	2	3	2	2	3	1	2	2	3	2	3	1	1	2	1	2	1	3
2	2	34	1	2	4	4	3	2	3	3	2	4	2	3	3	2	4	4	4	1	2	2	4	3	2	1	3	1	1	2	3	1	1	2	3	1	1	1	2
2	2	31	2	6	3	3	4	3	3	3	4	3	3	2	3	3	2	3	3	2	2	2	2	2	2	1	2	1	2	2	3	2	2	3	3	3	2	3	2
2	2	21	1	1	3	3	3	1	2	2	4	4	3	3	4	4	1	3	4	2	1	2	2	2	2	2	2	2	2	2	2	2	2	2	2	2	2	2	2
2	1	63	2	2	3	2	2	3	3	4	1	2	2	2	1	2	3	1	1	1	1	1	4	1	1	1	4	1	1	2	3	1	1	1	3	1	1	1	1
2	2	60	3	1	3	4	2	2	1	1	2	1	1	2	1	2	2	2	1	1	1	1	3	3	1	1	1	2	2	3	2	2	1	1	2	1	1	1	1
2	1	53	2	6	1	2	4	1	1	1	1	1	1	1	1	1	1	4	4	1	1	1	4	1	1	1	4	1	1	1	4	1	1	1	4	1	1	1	1
2	2	55	2	1	1	2	1	4	4	4	2	4	2	3	3	3	3	2	1	1	1	1	1	1	1	1	1	1	1	1	4	1	1	1	4	1	1	1	1
2	1	53	3	1	2	3	1	4	4	4	1	3	1	3	3	3	3	1	2	2	1	1	4	1	1	1	3	1	1	1	4	1	1	1	4	1	1	1	1
2	2	47	2	4	2	3	3	3	3	2	2	3	3	3	3	3	3	3	3	2	2	2	3	3	1	1	3	2	1	3	3	3	3	3	3	1	1	2	1
2	1	47	2	1	2	2	1	1	1	1	1	1	1	1	1	1	1	1	1	1	1	1	1	1	1	1	1	1	1	1	1	1	1	1	1	1	1	1	1
2	1	64	2	1	4	3	2	1	2	2	2	2	1	3	3	4	2	2	3	2	3	2	1	2	2	4	2	4	2	3	2	2	1	1	3	1	2	3	3
2	2	37	2	1	2	1	1	2	2	1	1	3	2	2	2	2	2	1	1	1	1	2	1	2	2	1	1	2	2	2	1	1	2	1	1	1	2	4	1
2	1	36	1	1	2	2	1	1	2	2	2	1	2	3	2	2	2	4	4	1	1	1	2	1	1	1	1	1	1	1	1	1	1	1	4	1	1	3	1
2	1	55	1	1	2	1	2	1	3	3	1	2	3	3	3	3	3	1	2	3	1	2	3	2	2	3	2	2	2	1	3	2	1	2	3	1	2	3	2
2	1	67	2	1	3	4	2	4	3	4	1	4	3	3	2	3	4	3	3	2	1	2	3	4	2	3	4	1	2	4	2	1	1	2	4	1	2	1	2
2	2	33	2	2	4	4	2	1	2	2	2	2	3	3	3	4	2	2	4	1	1	1	3	2	1	2	2	1	1	3	2	2	2	1	3	1	1	1	2
2	2	61	2	1	2	1	2	1	2	1	1	2	3	3	2	3	3	1	1	1	1	1	3	1	2	2	3	1	1	4	3	1	1	1	3	2	2	1	1
2	1	38	2	6	3	2	2	1	3	2	1	1	3	2	1	2	1	1	2	3	1	2	2	2	2	2	2	1	1	2	1	2	2	1	1	1	1	1	1
2	2	31	2	1	2	2	1	2	1	1	1	3	2	2	3	2	2	1	1	1	1	1	3	1	1	1	2	1	1	1	3	1	1	1	3	1	1	1	1
2	2	61	2	1	1	1	2	2	3	2	1	1	3	1	1	3	2	1	1	2	2	2	2	1	1	1	1	1	1	2	2	1	1	1	1	1	1	1	1
2	1	49	2	1	3	4	1	1	1	1	2	2	1	3	2	2	2	3	3	1	1	2	1	1	2	2	1	1	1	3	2	2	2	2	1	1	2	2	1
2	1	32	1	1	3	3	4	2	2	2	2	2	3	2	3	4	2	2	2	2	1	3	1	2	3	2	2	2	1	3	1	2	3	3	2	1	2	3	2
2	2	46	2	2	1	1	2	2	2	3	2	2	2	2	2	2	2	2	2	3	2	2	2	2	2	2	4	1	2	2	3	3	1	1	3	1	1	1	1
2	1	59	2	2	4	4	2	1	3	1	4	4	1	1	1	1	1	4	4	1	1	2	4	1	3	1	4	1	1	4	4	1	3	1	4	1	1	1	2
2	2	40	1	1	4	4	3	2	2	3	4	4	2	4	4	3	3	4	4	3	3	2	2	2	2	3	3	1	1	3	2	2	1	2	2	1	1	1	3
2	2	29	1	1	3	2	2	2	2	2	4	2	2	2	2	2	3	3	2	2	2	2	3	2	2	2	2	3	3	2	2	2	2	2	2	2	2	2	2
2	2	61	2	1	2	2	2	1	3	2	1	2	2	2	2	2	2	2	2	1	1	1	4	1	1	1	4	1	1	2	4	1	1	2	4	1	1	1	1
2	1	59	2	2	2	2	4	1	4	4	1	2	4	3	2	4	4	1	1	3	1	2	4	1	1	1	4	1	1	1	4	2	2	1	4	1	1	1	2
2	2	53	1	1	2	2	1	3	3	4	2	3	2	2	1	2	2	3	1	1	3	3	1	1	2	2	1	1	3	2	1	2	2	1	1	2	1	1	1
2	2	57	3	2	3	4	2	2	3	2	3	1	2	2	2	3	3	3	4	3	2	2	3	2	4	4	3	2	2	3	3	3	1	1	2	2	3	3	3
2	2	63	2	1	2	2	1	2	2	2	2	2	1	2	1	2	2	2	2	1	2	1	2	2	1	2	2	1	1	2	2	2	2	1	2	1	1	1	1
2	1	56	2	2	3	1	1	3	3	3	1	1	3	3	1	2	3	1	1	2	1	1	4	1	1	1	4	1	1	2	4	1	1	1	4	1	1	1	1
2	2	31	2	1	1	1	2	2	3	2	1	2	1	1	1	1	1	1	1	2	1	2	2	2	2	3	1	1	1	2	3	1	1	1	3	2	2	1	2
2	2	19	1	4	2	2	1	3	3	3	1	3	2	3	3	3	3	1	2	2	4	2	3	3	4	4	2	2	1	4	2	3	4	2	2	1	3	4	3
2	2	28	1	6	3	3	2	2	1	2	1	2	2	3	3	2	2	1	1	2	2	1	2	1	2	1	2	1	1	2	1	2	3	2	2	1	1	1	2
2	1	18	2	2	2	3	2	4	2	2	3	2	3	3	4	3	2	3	4	3	3	2	2	2	3	3	3	3	2	2	4	4	4	3	3	3	4	3	2
2	1	66	2	1	3	3	2	2	3	2	2	3	3	2	1	2	2	1	2	2	3	1	2	3	2	1	3	2	3	2	1	3	3	1	1	1	2	1	2
2	2	39	1	1	3	2	1	1	2	1	1	3	3	2	3	3	3	1	1	1	4	1	1	1	1	1	3	1	1	3	3	3	1	3	2	2	1	2	3
2	1	28	2	6	3	2	4	2	2	1	1	2	3	1	4	4	1	2	2	3	2	3	3	3	3	4	4	1	1	1	4	2	2	3	4	2	2	1	2
2	2	63	2	1	3	2	2	3	3	1	1	2	4	4	3	4	4	1	1	2	3	3	4	3	3	3	4	1	2	3	3	2	2	1	3	1	2	1	2
2	1	43	1	1	2	2	1	2	2	2	2	2	2	2	2	2	2	2	1	2	3	2	2	2	3	2	1	2	2	2	2	2	2	1	2	2	2	2	2
2	2	30	1	1	4	4	1	2	1	1	2	2	1	1	1	1	1	4	4	3	1	1	2	3	1	3	1	3	1	3	1	2	1	3	1	1	1	2	2
2	2	33	2	1	2	3	3	1	2	2	1	3	2	3	3	3	3	2	1	3	1	2	4	3	3	2	3	1	1	3	2	1	1	1	2	2	2	1	2
2	1	32	2	4	1	1	2	1	1	2	1	1	2	3	2	3	1	2	2	2	1	3	2	2	3	2	3	3	2	3	2	3	3	2	3	3	2	3	3
2	2	49	2	1	1	1	2	2	2	1	1	1	1	2	2	2	1	1	1	1	1	1	4	2	1	1	3	1	1	2	3	1	1	1	3	1	1	1	1
2	1	31	2	4	3	3	3	3	3	3	3	3	3	3	3	2	3	3	3	3	3	3	3	3	3	2	3	3	2	3	2	3	3	3	3	2	2	2	2
2	2	64	2	1	2	2	2	2	2	2	2	2	2	2	2	2	2	4	3	2	3	3	3	2	4	3	2	2	3	4	4	4	4	2	2	2	2	3	3
2	1	52	2	2	2	2	2	2	2	2	2	2	2	2	2	2	2	2	2	2	2	2	3	3	3	2	3	3	2	2	3	3	3	2	2	2	3	3	2
2	1	55	2	1	2	2	4	1	1	3	4	4	1	2	2	2	2	1	2	1	1	1	4	1	1	1	4	1	1	1	4	1	1	1	4	1	1	1	1
2	2	19	1	1	3	2	1	3	2	1	2	3	1	2	2	1	2	2	2	2	1	2	2	3	1	1	1	1	1	3	3	1	2	1	3	1	1	3	2
2	2	56	3	1	2	3	2	2	2	4	1	2	2	2	2	2	3	1	1	1	1	1	4	1	1	1	4	1	1	1	4	2	1	1	4	1	1	1	1
2	2	43	2	2	3	4	3	2	2	3	3	1	2	4	4	3	3	3	3	1	1	3	1	2	3	3	2	2	1	1	2	1	3	2	2	3	3	3	2
2	1	47	1	1	2	1	2	2	2	2	1	3	2	3	2	3	2	1	1	1	1	1	3	1	2	2	3	1	1	1	3	2	2	1	3	2	1	1	1
2	1	40	1	2	1	1	1	1	1	1	1	1	1	1	1	1	1	1	1	1	1	1	1	2	1	1	2	1	1	4	3	1	1	1	3	1	1	1	1
2	2	47	2	2	2	2	2	1	1	1	1	1	1	2	1	2	2	2	2	1	1	1	2	2	2	2	2	1	1	2	2	1	1	1	1	1	2	1	1
2	2	22	1	1	1	1	3	1	2	1	2	2	1	2	1	1	1	2	1	2	2	2	2	1	2	1	2	1	1	2	4	2	2	2	2	2	1	1	2
2	2	33	1	1	2	2	1	1	3	3	4	4	4	4	4	4	3	2	2	3	4	3	1	3	4	4	1	3	1	4	1	4	4	1	1	3	3	3	4
2	2	51	1	1	4	4	1	4	4	4	1	4	4	4	4	4	4	4	4	1	1	2	4	1	2	1	3	4	4	3	3	2	1	1	3	1	2	1	2
2	1	66	2	2	2	2	1	2	3	3	2	3	1	3	2	2	2	3	2	2	2	1	3	1	2	2	4	1	1	2	4	3	3	2	4	1	1	1	2
2	2	60	2	2	1	1	3	3	3	3	1	2	3	3	3	3	3	1	1	2	1	1	3	1	1	3	1	1	1	1	2	1	1	1	3	1	1	1	2
2	1	28	1	4	2	2	2	3	3	3	2	2	2	3	3	2	3	2	2	1	3	2	2	2	1	2	2	1	1	1	2	2	2	1	1	2	2	2	2
2	1	54	1	1	2	2	3	1	2	2	2	1	1	2	2	1	2	2	2	2	1	1	3	3	3	2	2	2	1	2	2	1	1	1	2	1	1	1	2
2	2	20	1	7	4	3	3	3	3	3	2	2	2	2	3	2	4	4	2	4	3	4	3	4	3	3	3	4	3	3	3	3	4	3	4	4	4	4	4
2	2	41	1	2	1	1	4	2	4	4	2	4	4	4	4	4	4	1	2	1	1	1	4	1	1	1	4	1	1	1	4	1	1	1	4	1	1	1	1
2	1	70	2	2	2	1	2	4	4	3	4	4	2	2	2	3	3	3	3	1	1	1	4	2	1	1	4	1	1	1	4	1	1	1	4	1	1	1	1
2	2	49	2	1	4	2	2	2	2	3	4	2	1	1	1	2	2	4	4	1	1	2	4	1	1	1	3	1	1	2	3	2	1	1	2	1	1	2	1
2	1	42	2	1	2	2	2	2	2	2	2	2	2	2	2	2	1	2	1	1	1	1	1	1	1	1	2	1	1	1	2	1	1	2	1	1	1	1	2
2	2	64	2	1	2	2	2	3	2	3	1	3	2	2	2	3	1	1	1	1	1	1	3	2	1	1	4	1	1	2	2	1	1	1	3	1	3	1	1
2	2	33	2	2	2	1	4	2	4	3	1	2	3	4	2	3	3	1	1	2	1	1	3	1	1	1	4	1	1	2	3	1	1	1	3	1	2	1	2
2	2	31	2	1	2	3	2	3	4	3	1	4	1	3	2	3	3	1	2	1	1	1	3	2	1	1	4	1	1	1	3	2	1	1	3	1	1	1	1
2	2	53	2	2	2	2	2	4	2	3	2	3	2	3	4	4	3	2	2	4	4	1	4	4	2	4	4	1	1	4	4	1	1	1	3	2	2	1	4
2	1	46	1	1	2	2	2	2	2	2	2	3	2	2	2	2	2	2	2	2	1	1	3	2	1	2	2	1	1	2	2	2	1	1	2	1	1	2	2
2	2	68	1	1	2	2	3	2	1	2	3	3	2	4	3	3	2	2	2	3	1	1	2	1	1	1	4	1	1	1	4	1	2	1	4	1	1	1	1
2	1	37	1	1	1	2	1	1	1	1	1	1	2	2	2	2	2	2	2	1	1	1	1	1	1	1	1	1	1	1	1	1	1	1	1	1	1	1	1
2	1	33	2	1	3	4	2	4	1	2	1	2	3	3	3	3	2	2	2	1	2	1	3	2	1	2	2	1	1	1	3	1	1	1	4	1	1	1	1
2	2	35	2	6	2	2	2	3	3	3	2	3	1	3	2	3	2	2	2	1	2	1	4	2	1	1	4	1	1	3	4	1	1	1	4	1	1	1	2
2	2	24	1	1	3	4	3	2	3	3	3	4	2	2	3	4	3	4	3	2	2	2	2	2	1	1	3	2	1	2	3	2	2	1	2	2	1	2	2
2	1	18	1	6	2	2	3	2	2	1	1	2	3	2	2	4	3	1	1	1	1	1	2	2	3	2	3	2	1	2	3	1	2	1	2	1	2	2	2
2	1	61	2	1	1	2	1	1	2	3	2	4	4	3	3	3	3	3	3	2	2	2	2	3	3	2	2	2	2	2	4	3	2	2	4	1	1	1	1
2	1	54	2	2	3	3	2	1	3	1	2	1	1	2	1	1	2	2	2	2	1	3	1	3	2	2	1	1	1	1	2	3	3	2	2	1	2	3	2
2	2	36	3	1	3	3	4	3	3	3	3	2	3	3	3	2	2	1	1	2	3	2	2	3	1	2	3	1	1	2	3	2	1	1	2	1	1	1	1
2	1	24	1	4	2	3	3	3	2	2	3	3	2	3	2	2	2	3	3	1	1	1	1	1	1	1	1	1	1	1	4	2	1	1	1	1	1	1	1
2	2	42	1	1	2	2	1	2	2	2	2	3	3	3	3	3	2	2	2	4	1	4	3	3	4	3	1	4	3	4	1	2	3	3	2	1	3	3	3
2	2	53	2	1	1	2	3	2	2	2	1	2	3	2	3	3	2	1	1	2	1	2	3	1	1	1	3	1	1	1	4	1	2	1	4	1	1	1	1
2	1	50	2	2	1	1	1	1	2	1	1	4	3	4	4	4	3	1	1	1	2	2	3	1	3	3	3	1	2	3	3	1	2	1	4	1	2	1	1
2	1	20	1	1	3	4	2	2	3	2	3	3	1	2	2	3	3	4	3	1	1	2	3	2	1	2	2	1	1	1	3	2	2	2	3	1	1	1	2
2	1	51	1	2	3	2	1	2	3	1	3	1	1	2	3	2	3	1	2	2	3	2	2	3	2	1	3	3	1	1	3	3	3	2	1	3	2	1	3
2	2	54	2	2	1	2	1	3	3	3	1	2	2	2	2	3	4	1	1	2	2	1	4	3	1	3	2	1	1	4	3	1	2	1	2	1	2	1	4
2	2	60	3	1	1	1	3	2	3	3	2	2	2	2	2	2	2	1	2	1	1	1	4	3	1	2	4	1	1	1	4	1	2	1	4	1	1	1	1
2	1	63	1	1	2	2	4	3	4	4	3	4	4	3	3	3	3	1	2	1	2	1	4	1	1	1	2	1	1	2	4	3	2	1	4	1	1	1	1
2	2	44	2	2	3	3	4	2	3	1	2	1	2	3	3	2	2	3	3	2	2	3	3	2	1	1	2	1	1	2	3	3	2	2	1	3	2	2	2
2	2	30	1	2	3	2	3	2	4	1	2	2	1	2	2	2	2	2	3	2	1	4	1	2	3	3	1	3	1	3	3	2	3	1	1	2	3	2	4
2	2	29	1	1	1	2	3	2	2	2	1	2	2	2	2	3	3	1	1	2	1	1	3	1	1	2	4	1	1	3	4	3	2	1	4	1	2	2	2
2	1	43	2	1	1	1	3	2	2	1	1	1	1	2	1	2	2	1	1	1	1	2	4	3	1	1	1	1	1	2	3	2	1	1	3	1	1	1	2
2	2	31	1	2	2	2	1	1	2	2	1	2	2	2	1	2	2	1	2	2	1	1	2	2	2	2	2	1	1	3	3	1	1	1	3	1	1	1	1
2	1	39	2	2	2	2	2	2	2	2	2	2	2	2	2	2	2	2	2	2	1	1	1	1	1	1	2	1	1	2	1	1	1	1	1	1	1	1	1
2	2	24	1	1	2	4	2	3	1	2	3	2	2	3	3	3	3	1	2	2	3	4	4	4	3	2	1	2	1	2	3	4	3	2	2	1	2	1	4
2	2	27	2	1	3	3	1	2	2	2	1	2	3	4	4	4	2	2	2	3	2	3	2	3	3	4	2	4	3	4	2	3	4	3	2	4	4	4	4
2	1	41	2	1	3	3	2	2	4	2	4	3	1	4	2	1	4	4	4	1	1	1	1	1	1	1	4	1	1	1	4	1	1	1	4	1	1	1	1
2	1	66	3	1	2	2	2	2	3	3	1	3	2	2	2	3	2	1	1	1	1	2	1	4	4	4	1	3	2	4	2	2	4	1	2	1	3	2	4
2	2	47	3	2	1	1	2	2	3	3	3	3	3	3	3	3	3	2	2	1	1	1	3	2	2	2	2	2	1	1	2	1	1	2	3	1	1	1	1
2	1	34	2	1	2	2	2	2	2	1	2	2	2	2	2	2	2	2	2	1	1	1	2	1	1	2	3	1	1	1	3	1	1	1	3	1	1	1	1
2	2	19	1	1	4	3	1	2	2	2	2	3	2	2	2	2	2	2	2	1	2	2	2	2	2	1	1	1	1	1	3	2	3	2	2	2	2	2	2
2	2	50	2	1	3	3	1	3	3	3	2	4	1	3	2	2	2	2	2	1	1	1	3	1	1	1	4	1	1	1	4	1	1	1	4	1	1	1	1
2	2	59	3	1	4	4	1	3	3	2	4	4	1	2	1	1	2	3	4	1	1	2	4	3	1	2	3	2	1	3	3	2	2	1	2	1	3	3	2
2	2	53	2	1	2	2	3	3	3	1	1	2	2	2	1	3	2	1	1	2	1	1	4	2	1	2	3	1	1	3	2	1	2	1	2	2	2	1	1
2	2	49	2	1	1	2	4	3	3	4	2	3	3	4	4	4	4	1	1	1	1	1	4	4	1	1	3	1	2	2	3	1	1	1	3	1	2	1	2
2	2	34	2	1	1	1	4	1	3	1	1	1	3	3	3	3	3	1	1	1	1	1	4	1	1	1	4	1	1	2	4	1	1	1	4	1	1	1	1
2	2	18	1	1	2	1	2	2	4	1	1	3	2	2	2	3	2	2	2	1	1	1	3	2	1	1	2	2	2	2	4	2	3	1	4	2	2	3	1
2	2	26	2	2	1	2	3	3	2	2	2	3	1	2	2	2	2	3	3	2	1	2	1	1	1	2	4	1	1	1	4	1	1	2	4	1	1	1	1
2	1	68	2	2	2	2	1	1	3	3	1	3	1	1	1	2	2	2	2	2	1	1	4	1	1	1	3	1	1	1	4	1	1	1	4	1	1	1	1
2	1	24	1	4	3	3	2	1	2	1	2	3	2	1	2	1	2	3	2	2	3	2	2	3	1	1	2	3	2	3	2	3	1	3	2	4	3	2	1
2	2	32	2	4	3	3	2	4	2	2	1	4	2	3	3	4	3	2	3	1	1	1	3	2	2	1	2	1	1	1	4	1	2	1	4	1	2	1	2
2	1	60	1	1	2	2	2	3	3	3	1	2	2	2	1	2	2	1	1	1	1	1	4	1	1	1	4	1	1	1	4	1	1	1	4	1	1	1	1
2	2	41	2	2	1	1	1	1	1	1	1	1	1	1	1	1	1	1	1	1	1	1	1	1	1	1	1	1	1	1	1	1	1	1	1	1	1	1	1
2	2	53	2	1	1	1	3	3	3	2	1	3	1	3	3	3	3	1	1	1	1	1	2	1	1	1	3	1	1	4	1	1	1	1	4	1	1	1	2
2	2	40	1	2	2	3	3	3	2	3	1	3	2	4	2	2	3	2	4	1	2	1	2	3	1	2	2	2	3	1	3	2	4	2	1	2	1	3	2
2	1	48	3	2	3	3	1	3	3	3	1	3	1	4	3	3	3	1	1	1	1	1	4	1	1	1	4	1	1	1	4	1	1	1	4	1	1	1	1
2	1	39	2	1	2	3	2	1	2	3	3	3	3	1	3	2	3	4	2	4	4	3	1	1	3	1	1	3	4	4	2	2	4	1	3	2	2	2	2
2	2	66	3	1	2	3	2	3	3	3	2	3	2	3	3	2	3	2	2	2	4	4	2	2	2	2	1	2	2	2	1	3	4	1	2	4	3	1	2
2	1	55	3	1	1	3	4	3	4	4	2	4	3	3	3	3	4	3	2	1	1	1	4	1	1	1	4	1	1	1	4	1	1	1	4	1	1	1	1
2	2	65	2	1	3	1	2	4	3	2	1	2	1	4	4	4	4	2	1	1	1	1	4	1	2	2	4	1	1	2	4	3	1	1	4	1	2	1	2
2	2	32	2	4	4	2	1	3	4	2	3	1	2	2	3	2	3	4	4	2	2	2	2	2	2	2	2	2	2	2	2	2	2	2	2	2	2	2	2
2	1	65	2	2	2	1	4	4	4	3	1	4	3	4	4	4	4	2	1	1	1	1	4	1	1	1	4	1	1	1	4	1	1	1	4	1	1	1	1
2	1	44	2	2	2	1	3	2	1	2	1	2	1	2	2	2	3	1	1	3	1	4	1	4	4	4	1	2	1	4	1	2	1	1	1	1	2	3	4
2	2	59	2	2	1	1	4	4	3	4	2	4	4	3	4	4	4	1	1	1	1	1	4	1	1	2	3	1	1	1	3	1	1	1	4	1	1	1	1
2	2	33	2	1	3	3	1	3	2	1	2	3	1	2	2	2	2	2	2	1	1	1	1	1	1	1	1	1	1	1	1	1	1	1	1	1	1	1	1
2	2	56	3	1	4	4	3	4	2	4	3	3	1	4	4	4	4	2	2	1	1	1	4	1	1	1	4	1	1	1	4	1	2	1	4	1	1	1	1
2	1	36	2	1	2	3	3	2	2	3	3	3	2	2	2	3	3	3	2	2	3	3	2	2	2	3	3	2	2	1	1	2	3	3	2	1	3	3	2
2	1	18	1	2	2	2	3	1	3	3	1	2	2	3	2	2	3	1	2	1	1	1	4	1	1	1	3	1	1	1	4	1	1	1	4	1	1	1	1
2	2	44	2	1	3	3	2	2	2	2	2	2	2	2	2	2	2	3	3	3	2	3	2	3	3	3	1	2	3	4	2	3	3	1	1	2	3	2	3
2	2	22	1	2	3	2	1	2	3	2	4	3	2	2	3	3	3	3	3	2	2	1	3	2	2	2	3	1	1	2	2	2	3	2	3	1	2	2	2
2	2	24	1	4	1	1	2	1	3	3	1	2	3	3	3	3	3	1	1	4	4	4	2	4	4	4	2	3	3	3	2	2	3	2	2	1	2	2	3
2	1	72	3	1	4	4	2	4	4	3	4	3	1	3	3	2	2	4	4	1	1	1	4	1	2	1	4	1	1	2	4	1	2	2	4	1	1	3	1
2	1	21	1	6	3	3	3	3	3	3	3	3	3	3	3	3	3	3	3	3	3	3	3	3	3	2	3	3	3	3	3	3	2	3	3	2	3	3	3
2	2	44	1	1	4	4	4	2	1	1	4	4	1	4	4	3	3	3	4	4	1	4	3	3	4	4	1	4	4	4	1	3	4	2	1	2	4	1	3
2	2	58	1	2	1	1	4	2	3	2	1	4	1	2	2	1	3	1	1	1	1	1	4	1	1	2	4	1	1	3	4	1	1	1	4	1	1	1	3
2	1	54	1	1	1	1	1	1	1	1	1	1	1	1	1	1	1	1	1	2	1	1	3	1	1	1	2	1	1	3	3	1	2	1	2	1	1	1	1
2	1	52	2	1	2	2	2	3	2	2	1	2	2	1	3	2	1	1	1	1	1	2	2	3	2	3	3	1	2	4	3	1	1	1	3	1	1	1	2
2	1	54	2	2	4	4	1	4	4	4	2	4	1	1	2	2	3	4	3	1	1	1	4	1	1	1	3	1	1	2	4	1	1	1	4	1	1	1	1
2	2	25	1	1	2	2	2	3	3	3	3	2	3	3	2	2	2	3	2	1	1	1	1	1	1	1	1	1	1	1	1	1	1	1	1	1	1	1	1
2	1	37	2	1	1	2	3	2	2	2	1	4	2	2	2	2	1	1	2	1	1	2	4	1	1	1	3	1	1	2	3	1	1	1	4	1	1	1	2
2	1	52	2	1	1	1	3	3	1	3	4	3	3	3	3	3	3	3	3	1	1	1	4	3	4	1	1	1	1	1	3	1	1	1	1	1	1	1	1
2	2	35	1	7	3	1	3	1	4	1	1	4	4	1	1	1	1	4	4	3	1	1	1	1	1	1	1	1	1	1	4	1	1	2	2	3	1	1	1
2	2	70	2	1	2	2	2	2	3	1	1	2	2	1	2	2	2	1	1	1	2	2	3	2	3	2	1	1	2	4	2	2	4	2	1	2	1	2	3
2	2	42	1	1	3	3	1	4	1	2	2	3	1	2	2	1	2	3	3	1	1	1	4	3	1	3	3	1	2	4	3	3	1	1	4	1	2	4	3
2	2	23	1	1	2	3	1	2	2	1	2	2	1	3	2	2	2	1	2	1	1	1	3	2	1	2	2	1	2	1	4	1	1	1	4	1	1	1	2
2	1	53	2	1	2	2	2	2	2	2	2	2	2	2	2	2	2	2	2	3	2	3	2	2	3	3	2	3	3	3	2	3	2	2	2	3	2	2	2
2	1	30	1	1	4	3	2	4	3	2	2	3	3	3	3	2	2	3	3	1	2	1	1	3	2	2	1	3	3	2	3	2	2	1	3	1	3	2	1
2	1	67	3	2	1	2	3	2	2	2	1	2	2	3	2	3	3	1	1	2	1	1	1	1	1	1	3	1	1	1	4	2	1	1	4	1	1	1	1
2	1	34	1	4	1	1	4	1	3	4	2	4	4	4	4	4	4	1	3	2	2	2	4	3	2	4	3	2	1	4	3	3	1	2	3	1	2	1	3
2	2	34	2	1	2	2	1	2	2	2	2	2	2	2	2	2	2	2	2	2	1	2	1	1	2	2	2	2	1	1	3	1	2	1	3	1	2	1	2
2	2	47	2	1	4	4	2	1	4	2	4	3	1	4	1	1	3	4	4	4	3	4	1	2	4	4	1	4	1	4	1	2	4	4	1	2	4	4	4
2	2	18	1	1	3	1	1	2	2	2	3	2	4	3	3	3	3	2	3	3	1	3	1	3	3	1	2	1	3	2	3	2	3	2	3	1	2	2	2
2	1	54	1	2	1	1	1	1	1	1	1	2	1	1	1	1	1	1	1	1	1	1	1	1	2	1	1	1	1	1	1	1	1	1	2	1	1	1	2
2	1	55	2	1	4	3	2	1	2	1	1	2	1	2	1	3	2	3	2	1	2	1	2	1	2	2	2	3	1	2	2	3	1	1	2	1	2	2	2
2	1	62	2	3	2	3	2	1	2	2	1	2	1	2	1	2	2	1	1	2	1	2	3	3	4	4	2	2	3	2	2	2	3	3	3	1	1	2	2
2	2	46	1	1	1	1	1	2	2	2	2	2	1	1	1	2	2	2	2	2	2	1	4	1	1	1	4	1	1	1	4	1	1	1	4	1	1	1	2
2	2	55	2	2	2	4	3	3	3	3	2	2	4	3	3	4	4	2	2	2	1	3	3	3	2	2	2	2	2	1	3	1	1	1	3	1	3	2	2
2	2	35	1	2	3	4	3	4	3	3	3	4	1	3	3	2	2	4	3	4	3	3	3	3	3	4	3	2	2	4	3	1	2	2	2	3	3	2	3
2	2	24	1	7	4	3	2	2	2	3	1	4	2	3	2	3	4	3	3	1	1	1	3	1	2	1	1	1	2	1	2	3	4	2	2	2	2	1	1
2	1	43	2	1	2	4	1	3	1	2	2	4	1	2	2	3	4	4	4	2	4	2	1	1	4	1	4	4	4	2	3	4	4	2	4	1	1	3	2
2	2	48	2	1	2	2	3	1	3	3	3	2	3	4	1	2	1	2	2	4	2	3	2	3	3	3	2	2	1	3	2	2	2	1	2	2	2	2	2
2	2	67	2	1	2	2	2	3	3	2	1	4	4	4	3	4	4	1	2	2	2	2	1	3	3	2	2	1	2	2	3	2	3	1	3	2	2	2	2
2	1	69	2	2	3	2	1	4	2	2	1	4	3	3	2	2	3	2	3	2	1	2	4	1	1	2	4	2	1	2	4	2	2	3	4	1	2	3	1
2	1	34	1	1	2	2	2	2	2	3	3	4	2	3	3	3	4	2	2	2	2	1	4	1	1	2	4	1	1	1	4	2	1	1	4	1	1	1	1
2	1	50	3	1	1	1	1	1	2	2	1	4	4	2	2	4	4	1	1	2	2	2	2	2	2	2	2	2	1	2	2	2	2	2	2	1	2	2	2
2	1	20	1	1	2	2	2	3	3	2	2	3	3	2	2	3	2	3	2	2	2	3	2	2	3	3	2	3	1	4	2	2	3	2	2	1	2	2	2
2	2	38	2	4	3	2	3	2	3	2	3	3	1	3	3	2	3	2	1	2	1	2	3	1	1	2	3	1	1	2	2	1	1	2	2	2	4	3	2
2	2	21	1	1	4	2	1	1	1	1	1	1	1	2	1	2	1	4	4	1	1	1	3	2	2	3	2	1	2	2	3	1	1	2	2	1	2	2	3
2	1	67	2	4	2	2	1	2	3	2	2	4	2	2	3	3	3	3	3	1	1	1	1	1	1	1	1	1	1	1	1	1	1	1	1	1	1	1	1
2	2	31	1	1	1	2	3	2	3	3	1	2	1	3	3	2	3	1	1	2	1	2	2	1	1	1	3	2	1	3	2	1	1	1	2	1	2	1	2
2	2	58	2	2	1	1	1	3	1	1	3	4	1	2	1	1	2	1	1	1	1	1	1	1	1	1	4	1	1	4	3	1	1	1	4	1	1	1	1
2	2	56	2	1	1	1	2	2	2	2	1	2	2	2	2	3	3	1	1	1	1	1	2	1	1	1	3	1	1	2	3	1	1	1	3	1	1	1	1
2	2	40	2	1	4	4	4	4	4	4	4	4	4	4	4	4	4	4	4	2	2	2	2	1	1	1	2	2	2	2	1	2	1	2	1	1	1	3	1
2	2	52	1	2	2	4	2	2	3	3	2	4	2	4	2	4	4	2	2	4	4	4	1	4	4	4	1	4	4	4	1	4	4	2	1	4	4	4	4
2	2	50	2	1	3	3	1	1	2	2	2	1	2	2	1	2	2	4	4	1	1	1	1	1	1	1	2	1	1	1	1	1	1	1	1	1	1	1	1
2	2	44	2	2	3	3	2	2	2	2	2	2	2	2	2	2	2	2	2	1	1	1	3	2	1	2	3	1	1	2	2	1	1	1	2	1	2	2	1
2	2	66	3	2	4	1	2	3	2	3	2	3	2	3	2	2	3	3	3	1	1	1	4	1	1	1	4	1	3	1	4	3	3	1	4	1	1	1	1
2	1	75	3	2	2	3	2	2	3	3	2	4	2	1	1	2	3	2	2	1	1	1	4	1	1	1	4	1	1	1	4	1	1	1	4	1	1	1	1
2	1	39	1	5	3	2	3	4	4	3	2	2	2	1	2	1	1	1	3	3	2	3	3	1	2	4	2	2	1	2	4	2	3	3	2	1	2	1	2
2	2	35	1	1	4	2	2	1	1	1	2	2	1	1	1	1	1	4	4	2	2	2	1	1	2	2	1	2	2	4	2	2	2	1	1	1	2	2	2
2	1	51	1	1	2	3	2	3	3	3	1	3	2	4	2	3	2	1	2	1	1	1	1	1	1	1	4	1	1	2	4	1	1	1	4	1	1	1	1
2	2	44	2	2	1	1	3	2	3	3	1	2	2	3	3	3	3	1	1	1	1	1	4	1	1	1	3	1	1	1	4	2	1	1	4	1	1	1	1
2	1	69	1	2	4	2	2	3	3	2	4	3	1	2	2	2	2	4	4	1	1	2	2	2	2	2	2	2	1	1	2	1	1	1	2	1	2	2	2
2	2	28	1	2	3	3	3	4	4	2	2	3	1	2	2	3	3	4	4	2	1	1	3	2	1	1	3	2	1	2	4	1	3	1	4	1	1	1	1
2	2	76	2	2	1	1	3	3	3	4	1	3	3	4	4	3	3	3	1	1	1	1	3	1	1	1	3	1	1	1	4	3	1	1	4	1	1	1	1
2	1	38	2	1	1	4	1	4	1	4	4	4	1	4	3	1	1	4	4	1	1	1	4	1	2	1	4	1	1	1	4	1	1	1	4	1	1	1	2
2	2	67	2	1	2	2	1	3	4	4	2	3	2	3	2	4	2	1	2	3	1	1	4	3	2	1	4	1	1	3	4	3	3	1	4	1	2	1	3
2	2	27	1	6	2	1	2	2	2	1	1	2	2	2	2	2	2	1	1	1	1	1	2	1	2	1	2	2	1	1	3	2	2	2	2	1	2	2	1
2	2	56	2	1	2	2	1	2	2	2	2	3	2	3	3	3	3	2	1	1	1	3	3	2	3	2	3	2	1	2	3	3	2	2	3	1	1	2	2
2	1	53	2	6	3	2	3	2	3	2	4	4	1	2	2	1	3	4	2	1	2	1	3	3	1	2	3	1	2	1	3	1	2	3	2	1	1	3	1
2	1	45	3	1	2	3	3	4	2	2	2	3	2	2	3	2	3	3	3	1	1	2	1	2	2	1	2	1	1	2	2	1	1	2	2	2	1	2	2
2	2	49	1	1	4	4	1	1	2	2	4	3	1	3	2	1	2	4	4	2	1	1	3	2	2	1	2	1	1	1	3	2	1	1	3	1	1	1	1
2	1	69	2	2	1	2	2	2	2	2	2	2	2	2	2	1	2	2	2	1	1	2	3	2	1	2	2	1	1	4	2	1	1	1	2	1	1	1	2
2	2	63	3	1	1	2	3	2	2	2	3	3	1	2	1	2	2	1	2	2	2	2	4	2	1	3	4	1	1	4	3	2	1	1	4	3	4	1	2
2	2	69	2	1	1	3	4	4	2	4	1	3	4	3	3	4	3	1	1	1	1	3	3	1	1	1	4	1	1	1	4	3	1	1	4	1	3	1	3
2	2	75	2	2	2	3	4	2	3	4	2	3	2	3	3	3	2	2	2	1	1	1	4	1	1	1	4	1	1	2	4	1	1	1	4	1	1	1	1
2	2	53	2	3	3	3	2	1	1	2	2	3	1	2	2	3	1	2	3	1	1	2	3	1	2	2	2	2	1	4	3	2	2	1	2	1	2	2	2
2	1	68	2	1	2	3	1	3	2	3	2	1	3	1	4	1	2	1	2	3	2	3	2	1	3	2	1	3	1	3	2	1	2	4	3	1	3	2	4
2	1	56	1	1	4	3	2	1	2	4	4	4	1	1	1	2	3	4	4	1	1	2	1	1	4	4	1	2	1	4	1	1	4	3	1	1	4	1	3
2	1	52	3	1	1	2	1	1	2	2	1	2	2	2	2	3	2	1	1	2	1	1	4	1	1	1	4	1	1	1	4	1	1	1	4	1	1	1	1
2	2	46	1	1	2	3	2	1	2	2	2	2	2	3	2	3	3	1	1	1	1	1	2	1	1	2	4	1	1	2	4	1	1	1	4	1	1	1	1
2	1	59	1	1	3	2	1	1	1	2	3	2	1	2	2	2	2	3	3	2	1	2	1	2	2	2	2	2	2	2	1	1	2	2	2	1	2	2	3
2	1	32	2	4	2	2	2	1	2	1	1	2	2	2	2	2	1	1	2	2	2	3	1	2	2	2	2	3	2	1	2	2	1	2	2	2	3	2	2
2	2	56	2	1	2	2	2	2	1	2	1	3	2	3	3	3	3	1	1	1	1	1	4	1	1	1	4	1	1	2	4	1	1	1	4	1	1	1	2
2	2	33	1	1	2	3	2	1	2	2	3	2	2	2	2	3	2	3	4	3	2	2	1	2	2	3	1	2	1	4	2	2	2	1	2	2	2	3	3
2	1	54	2	1	4	4	1	1	3	1	4	1	1	2	2	3	2	3	3	2	3	3	1	4	4	4	1	4	3	4	1	4	4	3	1	3	4	3	3
2	1	20	1	5	4	4	2	2	2	3	1	4	3	2	2	3	4	2	3	2	2	3	2	2	2	3	3	3	2	3	2	2	2	3	3	2	3	2	3
2	1	47	2	1	1	1	1	1	1	1	1	1	1	1	1	1	1	1	1	2	3	3	2	2	2	2	3	3	2	2	2	2	2	2	2	2	2	2	2
2	2	27	2	4	2	2	3	2	1	1	2	1	2	2	2	2	2	2	1	2	3	3	2	1	2	2	2	2	1	2	2	2	3	2	2	2	2	2	2
2	1	64	3	2	1	1	1	1	1	1	1	1	1	1	1	1	1	1	1	1	1	1	4	1	1	4	4	1	1	4	4	1	1	1	4	1	1	1	3
2	2	18	1	1	2	3	1	2	3	2	3	2	3	2	2	1	3	2	2	4	3	4	1	4	4	4	1	4	4	4	1	4	4	2	1	4	4	4	4
2	1	36	2	2	4	2	2	2	4	2	1	4	1	2	2	1	2	1	1	1	1	1	1	1	2	2	1	1	1	1	1	1	1	1	1	1	1	1	1
2	2	71	2	2	2	2	3	2	3	3	1	2	2	2	2	2	3	1	1	1	1	1	3	1	1	2	4	1	1	1	4	1	1	1	4	1	1	1	1
2	1	70	2	1	1	1	1	1	4	1	1	4	1	4	1	4	1	1	1	1	1	1	4	1	1	1	3	1	1	1	4	1	1	1	4	1	1	1	1
2	2	57	3	1	2	2	3	4	2	2	1	3	3	3	3	4	4	1	1	2	1	3	2	1	2	4	4	1	1	4	3	2	1	1	4	1	1	4	2
2	1	33	2	3	3	3	3	3	4	4	3	4	3	4	4	3	4	4	4	2	2	2	3	2	3	3	2	2	3	3	3	2	2	3	3	3	3	3	3
2	2	20	1	1	1	3	1	3	3	3	1	4	2	3	3	2	2	1	1	3	1	4	1	3	3	4	1	1	1	3	2	3	1	3	2	2	2	1	4
2	2	63	3	1	2	2	2	2	2	2	2	2	1	3	3	3	3	2	2	2	2	1	3	2	1	2	1	1	1	1	2	2	2	1	2	1	1	1	1
2	1	67	2	2	1	2	2	3	3	4	1	2	3	2	2	3	3	1	1	1	1	1	4	1	1	1	4	1	1	1	4	1	2	1	4	1	1	1	2
2	2	39	1	1	2	2	1	2	2	2	1	2	2	2	2	2	2	2	2	1	1	1	1	1	1	2	1	1	1	1	1	2	1	1	1	1	1	1	1
2	2	38	2	1	2	2	4	1	2	1	2	2	2	1	1	2	2	1	1	2	2	3	3	3	3	3	4	1	2	3	3	2	2	1	2	1	1	2	3
2	1	57	2	2	2	2	1	2	3	2	1	2	2	2	3	3	3	2	2	1	2	2	3	1	2	1	1	1	1	2	3	2	2	3	3	1	2	2	1
2	1	53	2	1	1	1	1	1	1	1	1	1	1	1	1	1	1	1	1	1	1	1	4	1	1	1	3	1	1	1	4	1	1	1	4	1	1	1	1
2	1	25	2	2	3	2	3	3	2	2	1	4	3	3	2	4	3	2	3	2	2	1	3	2	2	3	1	1	3	2	2	2	1	3	2	1	2	1	2
2	2	53	2	1	2	2	1	2	3	3	2	2	2	3	3	3	4	1	1	2	1	3	4	1	2	1	3	1	1	4	3	3	3	2	3	2	3	2	1
2	1	64	3	4	3	2	1	1	3	3	4	3	1	3	3	3	3	2	3	1	1	1	2	1	2	2	2	2	2	2	2	2	3	1	2	1	1	1	1
2	2	36	3	1	1	1	3	4	4	1	2	4	1	2	1	1	1	2	2	1	1	1	4	1	1	1	4	1	1	1	4	1	1	1	4	1	1	1	1
2	2	54	2	6	2	2	2	3	3	3	2	2	3	2	3	3	2	2	2	2	2	2	3	2	2	3	2	2	2	3	3	3	3	2	3	2	2	2	2
2	2	32	2	6	2	2	1	2	2	2	2	2	2	2	2	2	2	2	2	1	1	1	3	1	1	3	2	1	1	2	3	1	1	1	4	1	1	1	1
2	2	70	1	1	2	2	2	2	3	2	1	3	2	3	3	3	3	2	2	1	1	1	2	1	1	3	4	1	1	3	4	3	1	1	4	1	1	1	3
2	2	56	2	1	4	4	2	2	1	1	4	1	1	2	2	2	1	4	4	1	1	3	4	3	3	3	2	2	2	2	3	1	1	1	4	4	1	3	3
2	2	47	1	6	2	2	1	2	3	3	3	2	1	2	2	2	3	2	3	2	1	1	2	1	1	1	2	1	1	1	2	1	2	1	3	1	1	1	1
2	1	68	2	1	3	4	1	2	4	2	4	4	1	4	4	4	1	4	4	1	1	1	4	1	1	2	4	1	1	1	3	1	1	1	4	1	1	1	1
2	2	41	3	1	2	2	3	3	3	1	2	3	3	3	3	3	3	3	3	4	1	4	2	1	4	2	2	1	2	2	2	2	1	1	1	1	3	1	3
2	2	49	2	1	1	1	1	4	1	4	1	4	1	3	3	2	2	1	1	1	1	1	1	1	1	2	2	2	2	1	3	2	2	1	3	1	2	1	2
2	2	69	2	2	2	2	3	1	1	2	1	2	2	1	1	1	3	1	2	2	3	2	4	3	3	2	4	2	3	2	1	2	2	1	3	2	2	3	1
2	1	58	1	2	1	1	1	1	1	1	1	1	1	1	1	1	1	1	1	1	1	1	1	1	1	1	1	1	1	1	1	1	1	1	1	1	1	1	1
2	1	37	2	4	3	2	2	3	3	4	2	3	2	2	3	4	1	1	3	3	2	1	1	2	4	4	3	2	3	1	1	3	2	3	2	2	1	2	4
2	2	62	2	1	1	1	4	1	4	3	1	2	4	4	4	4	4	1	1	1	1	1	3	1	1	1	3	1	1	1	4	1	1	1	4	1	1	1	1
2	1	65	1	1	1	1	4	1	3	3	1	3	2	3	3	3	2	2	2	1	1	1	1	1	1	1	1	1	1	1	4	1	1	1	4	1	1	1	1
2	2	55	2	1	1	1	2	2	1	2	1	2	2	3	3	3	3	1	1	1	1	1	3	1	1	1	3	1	1	1	3	1	1	1	3	1	1	1	1
2	1	76	3	2	2	2	1	4	3	3	1	4	2	2	2	3	2	3	3	1	1	1	1	1	1	1	1	1	1	1	4	1	1	1	4	1	1	1	1
2	2	42	2	1	2	2	1	4	2	3	2	3	1	2	1	1	2	2	2	1	1	1	4	2	1	2	3	1	1	2	3	1	1	1	4	1	1	1	2
2	2	22	1	1	2	3	2	2	3	4	3	2	3	1	1	3	2	2	1	2	3	3	1	4	3	4	3	1	4	3	2	1	4	2	4	3	1	2	3
2	2	23	1	4	2	2	2	2	3	2	1	4	2	2	3	2	2	2	2	1	1	2	1	2	1	2	2	1	1	1	3	1	1	2	3	1	1	1	1
2	2	65	3	1	2	4	2	4	4	4	4	4	2	4	3	3	4	4	4	2	1	1	4	2	2	2	4	1	1	1	3	3	1	1	3	1	2	1	3
2	2	44	2	1	3	1	1	4	2	2	1	3	2	2	3	2	4	3	1	2	2	3	1	2	1	2	3	2	1	3	3	2	4	3	2	1	2	3	4
2	1	39	1	1	1	1	1	2	3	2	1	2	1	3	2	2	3	1	1	2	1	1	4	1	1	1	3	1	1	2	3	1	1	2	2	1	1	1	1
2	1	51	2	2	2	2	2	3	2	3	3	3	2	2	3	2	1	2	2	1	1	1	1	1	1	1	2	1	1	1	3	2	1	3	2	3	2	2	2
2	1	60	3	1	2	1	4	2	2	2	3	2	3	2	2	3	3	2	1	1	1	1	3	1	1	2	3	2	1	1	4	4	2	1	4	1	1	1	1
2	2	27	2	1	2	2	2	1	2	3	1	2	2	2	3	3	3	2	2	1	1	1	4	1	1	1	3	1	1	1	4	1	1	1	4	1	1	1	1
2	2	49	2	1	3	3	2	1	1	4	4	2	1	1	1	1	2	3	4	3	2	1	2	2	1	1	2	1	1	3	3	2	1	1	2	2	2	1	3
2	2	79	3	2	2	2	3	4	3	4	1	1	3	4	4	4	3	1	1	1	1	1	4	1	1	1	4	1	1	1	4	1	1	1	4	1	1	1	1
2	2	38	2	6	1	1	4	2	2	2	1	1	2	3	3	3	3	1	1	1	1	2	4	1	2	1	3	1	1	2	4	2	1	1	4	1	1	1	2
2	2	36	3	1	3	2	1	1	2	2	1	2	1	2	2	2	2	2	2	2	2	2	3	2	1	2	2	2	2	1	3	2	1	1	2	2	2	1	1
2	2	62	3	1	3	3	3	3	4	4	2	4	2	4	3	2	2	3	3	3	1	1	4	1	1	1	4	1	2	2	4	1	1	1	4	1	1	1	1
2	1	60	2	1	1	2	2	1	1	1	3	3	1	2	2	3	3	3	2	1	1	1	4	1	1	1	1	1	1	1	4	1	1	1	4	1	1	1	1
2	1	52	2	1	2	2	2	1	3	3	1	2	2	2	2	3	3	1	1	1	1	1	1	1	1	1	1	1	1	1	3	1	1	1	3	1	1	1	1
2	2	35	2	4	2	2	2	3	2	1	1	3	1	2	2	2	2	2	2	2	1	1	3	2	1	2	2	1	1	2	3	1	1	1	3	1	1	1	1
2	1	35	2	2	3	2	3	3	4	3	4	4	2	3	2	3	4	3	2	1	2	1	2	2	2	2	1	1	1	3	3	2	1	1	3	1	1	1	2
2	2	49	2	2	3	1	1	4	3	2	1	2	1	2	1	3	3	2	2	2	1	1	3	2	1	2	1	1	1	1	4	2	1	1	4	1	1	2	2
2	2	34	2	2	2	2	1	1	2	1	1	3	2	2	2	2	2	1	1	1	1	1	3	1	2	2	2	1	1	1	2	1	1	1	2	1	1	1	2
2	2	56	2	1	2	1	2	1	1	1	1	2	2	1	1	2	2	1	1	2	1	1	2	1	2	1	2	1	1	1	3	2	1	1	3	1	1	1	1
2	2	24	2	4	1	1	3	3	3	3	3	3	3	3	3	3	3	2	2	2	3	1	3	3	2	2	3	1	1	1	3	1	1	1	3	1	1	1	1
2	1	63	2	2	1	1	1	1	1	1	1	1	1	1	1	1	1	1	1	1	3	1	1	1	1	1	1	1	1	1	1	1	1	1	1	1	1	1	1
2	2	47	3	1	3	2	1	3	4	2	2	3	1	3	3	2	3	2	3	1	1	2	2	1	2	1	1	3	1	3	1	1	3	3	1	2	2	1	2
2	2	38	2	1	2	1	2	2	1	1	1	2	2	2	2	3	3	1	1	1	2	1	3	1	1	1	3	1	1	2	4	1	1	1	4	1	1	1	1
2	2	53	2	1	3	3	2	3	3	4	4	4	1	4	4	2	4	3	4	1	1	1	1	1	1	1	4	1	1	1	4	1	1	1	4	1	1	1	1
2	2	24	1	6	2	2	2	2	1	3	3	1	2	2	2	3	2	2	3	2	2	2	3	2	2	3	2	4	1	3	2	3	1	2	1	2	1	4	2
2	2	40	2	1	2	2	2	1	3	2	2	1	1	2	2	2	2	3	3	1	3	3	3	2	4	4	4	4	4	4	1	2	3	2	2	3	3	3	3
2	2	25	2	2	3	2	3	2	2	2	1	2	2	2	2	3	3	2	2	2	1	3	2	2	2	2	3	1	1	2	3	3	4	1	2	2	3	2	3
2	2	52	2	1	2	4	2	2	3	4	2	3	2	4	4	3	2	2	2	2	1	2	4	2	1	1	3	1	1	2	3	2	1	2	3	1	1	2	3
2	2	37	2	1	3	3	3	3	3	3	2	2	3	3	2	2	3	4	3	3	2	2	1	2	3	4	1	1	2	2	2	1	2	1	3	1	4	2	2
2	2	67	3	1	2	3	1	1	3	3	2	4	3	4	4	3	4	3	2	1	1	1	2	1	2	1	2	2	1	1	3	1	1	1	3	1	1	1	1
2	1	45	2	1	1	2	1	3	2	2	1	3	2	3	3	3	4	1	1	1	1	1	4	2	1	1	4	1	1	1	4	1	1	1	4	1	1	1	1
2	1	44	2	1	4	4	1	3	3	4	1	2	1	1	1	4	1	4	4	1	1	1	1	1	1	1	2	1	1	4	4	1	1	1	4	1	1	1	1
2	1	29	1	6	1	1	1	3	3	1	1	4	1	1	1	1	1	1	1	1	1	1	4	1	1	1	1	1	1	3	3	2	1	1	3	1	1	1	1
2	1	29	1	2	2	3	4	2	1	2	4	3	3	3	3	4	3	2	2	3	2	3	1	2	2	1	1	4	1	4	1	2	4	1	1	2	2	3	1
2	2	48	3	1	2	3	3	3	2	2	2	2	1	3	3	3	3	2	2	2	1	1	3	1	1	2	4	1	1	2	3	2	3	1	3	1	1	1	1
2	1	38	2	1	3	4	4	3	2	1	1	4	3	3	2	4	3	1	2	1	1	1	4	1	1	1	4	1	1	1	4	1	1	1	4	1	1	1	1
2	2	47	3	2	3	3	2	1	1	1	2	2	2	2	2	2	3	3	3	4	4	4	4	4	4	4	4	4	4	4	4	4	4	4	4	4	4	4	4
2	2	23	1	2	3	2	3	4	3	2	1	4	4	2	2	4	3	2	2	3	2	2	2	2	2	2	1	2	3	3	3	2	2	1	2	2	2	1	2
2	1	59	2	1	3	2	3	3	4	3	2	3	2	3	3	3	3	2	2	2	2	2	3	1	2	2	3	2	1	2	3	2	2	2	3	1	1	1	2
2	2	52	1	2	2	3	2	1	1	3	3	4	3	3	2	2	2	2	2	1	1	1	3	1	1	1	2	1	1	1	4	1	1	1	4	1	1	1	1
2	2	22	1	1	1	4	3	2	1	3	3	3	2	4	4	3	2	1	2	2	3	1	4	2	2	4	4	1	2	2	3	1	2	1	3	2	2	1	1
2	2	60	2	2	2	2	3	2	2	2	1	2	2	3	3	3	3	1	1	1	1	1	4	1	1	1	4	1	1	4	4	4	2	1	4	1	1	1	1
2	2	58	3	1	4	1	3	4	1	3	1	4	4	4	3	3	1	1	1	1	1	1	3	2	2	1	1	1	1	1	1	2	1	1	1	1	3	3	2
2	1	61	2	2	3	3	2	2	2	3	4	2	2	2	3	3	3	2	4	2	1	2	1	2	1	1	3	1	2	2	3	4	4	3	2	1	2	2	1
2	1	31	2	1	1	3	1	2	2	2	2	2	2	2	2	2	2	2	2	2	2	2	2	2	2	2	2	1	2	2	2	2	1	2	2	2	1	1	1
2	1	44	1	1	2	2	2	1	3	3	1	3	2	3	3	2	3	1	1	1	1	1	4	2	1	1	3	1	1	1	4	2	1	1	4	1	1	2	1
2	2	31	2	7	2	2	2	3	3	2	2	2	3	3	3	3	3	3	3	2	1	2	3	2	2	3	2	2	2	2	3	2	2	2	2	3	1	1	1
2	1	49	2	1	2	4	1	4	4	4	2	4	1	1	1	2	3	3	4	1	1	1	4	1	1	1	3	1	1	2	3	1	1	1	4	1	1	1	1
2	1	57	3	2	1	1	1	1	3	1	1	3	1	2	2	2	2	1	1	1	1	1	2	2	2	2	2	3	1	1	3	4	2	1	2	1	1	1	1
2	2	41	3	2	2	3	2	2	3	2	4	2	1	3	2	2	2	1	2	2	1	1	4	2	1	1	3	1	1	2	4	1	1	1	4	1	1	1	1
2	2	40	2	4	3	3	4	3	4	1	3	4	4	2	1	3	3	3	3	4	2	4	4	2	3	3	2	3	3	4	2	1	4	4	2	4	4	4	2
2	2	68	2	1	1	1	3	2	2	3	1	3	2	3	3	2	3	1	1	1	1	1	2	1	1	1	1	1	1	3	2	1	1	1	2	1	1	1	1
2	1	33	2	2	2	3	2	1	3	3	2	1	2	3	3	3	2	2	2	1	2	1	4	2	2	3	2	1	1	3	3	2	2	3	3	1	1	1	4
2	2	40	2	2	2	2	3	3	3	3	1	4	4	3	3	3	3	1	2	4	1	2	1	2	3	3	1	1	1	4	3	3	1	2	3	1	2	1	2
2	1	46	1	1	1	2	2	2	4	1	4	4	1	1	1	1	2	4	4	1	1	1	2	1	1	2	3	1	1	4	3	1	1	1	3	1	1	1	1
2	1	29	1	1	4	1	4	2	3	4	3	2	3	1	1	3	1	2	1	4	2	4	4	3	2	2	2	4	1	2	3	1	2	1	4	1	2	3	4
2	1	70	2	2	3	3	2	1	1	2	2	3	3	3	3	3	3	1	2	1	1	1	2	1	1	1	3	1	1	2	3	1	1	2	4	1	1	1	1
2	1	40	1	1	1	2	2	3	3	3	1	3	2	2	2	2	2	2	1	1	1	1	4	1	1	2	1	1	1	2	3	2	1	1	3	1	1	1	1
2	2	50	2	1	2	2	2	4	4	4	1	3	2	3	2	3	2	1	1	1	1	1	4	1	1	1	4	1	1	2	4	1	1	2	4	1	1	1	1
2	1	52	3	1	2	3	2	2	2	2	3	1	1	1	2	1	2	3	3	2	1	1	3	1	1	1	1	1	1	1	1	1	1	1	3	1	1	1	1
2	1	76	1	2	2	2	1	1	2	1	1	2	1	1	1	1	2	2	2	1	1	1	3	1	1	1	2	1	1	2	3	1	1	1	2	1	1	1	2
2	2	47	2	2	2	2	3	1	1	1	1	2	1	1	1	1	2	2	2	1	2	2	3	1	1	2	1	1	1	4	1	4	2	2	1	1	2	2	2
2	2	52	1	1	2	2	2	3	2	1	2	4	4	1	2	2	3	1	1	2	1	3	4	2	1	2	3	1	1	4	2	2	4	3	3	3	3	2	2
2	2	23	2	2	2	3	2	3	2	3	3	2	3	2	3	3	3	2	2	3	3	3	3	3	3	2	3	3	3	2	3	2	2	3	3	3	2	3	2
2	2	69	3	1	4	3	1	1	1	2	3	1	1	3	3	2	1	3	3	1	1	1	4	3	2	2	2	1	2	3	3	1	2	2	3	1	2	2	3
2	2	68	2	1	1	1	1	4	1	1	1	4	2	1	1	2	2	1	1	1	1	1	3	1	1	2	1	1	1	3	3	1	1	1	1	1	1	1	1
2	1	32	1	6	2	1	1	2	3	1	1	1	3	1	2	2	1	2	2	2	3	2	1	3	3	3	1	2	2	2	3	1	4	4	3	1	4	3	2
2	2	51	2	1	3	4	3	1	2	1	4	3	1	4	3	2	3	1	2	1	1	1	3	2	1	2	4	1	1	3	4	1	1	1	4	1	1	1	1
2	2	52	2	1	3	4	1	3	3	3	1	4	1	2	3	3	4	3	1	1	1	1	4	1	1	1	4	1	1	1	4	1	1	1	4	1	1	1	1
2	1	39	2	1	1	1	1	4	4	1	1	4	1	1	1	1	1	1	1	1	1	1	4	1	1	1	4	1	1	1	4	1	1	1	4	1	1	1	1
2	1	51	3	1	4	4	2	3	2	4	1	4	2	4	3	4	1	3	4	1	1	3	4	3	2	3	4	2	1	3	3	3	4	3	4	2	2	4	4
2	2	47	1	1	2	2	2	2	2	2	2	2	2	2	2	2	2	2	2	1	1	1	3	1	1	1	1	1	1	2	3	1	1	1	3	1	1	1	2
2	2	26	1	1	2	3	1	2	2	1	4	2	4	3	2	4	1	3	3	4	1	3	1	4	3	3	2	1	1	3	1	4	4	1	2	1	3	3	3
2	2	27	1	1	4	3	2	3	3	3	3	4	2	2	2	3	4	2	3	2	1	1	3	1	2	1	3	1	2	1	3	4	1	1	3	1	1	1	1
2	2	26	2	1	2	1	2	1	2	2	1	1	1	4	4	3	1	1	1	2	2	2	3	2	2	3	3	3	4	1	2	2	2	1	2	3	3	1	2
2	1	63	2	1	1	1	1	1	1	1	1	1	1	1	1	1	1	1	1	1	1	1	4	1	1	2	3	1	1	1	3	2	1	1	3	1	1	1	1
2	2	28	1	1	2	1	3	2	2	2	2	2	2	2	2	2	3	2	2	2	2	3	3	3	2	3	3	3	2	3	3	2	2	1	2	3	2	1	3
2	1	51	3	2	2	2	2	2	2	2	2	2	2	2	2	2	2	2	2	3	3	3	3	3	3	3	3	2	2	2	2	2	2	2	3	3	3	3	3
2	1	49	3	2	2	2	1	1	1	1	3	1	1	1	1	1	1	2	2	2	4	2	1	3	3	2	1	4	2	1	1	1	3	1	1	1	1	1	1
2	2	74	3	1	1	1	4	3	3	3	1	2	3	2	2	3	4	1	1	1	2	1	4	2	1	2	3	1	1	2	3	1	1	1	3	1	1	1	2
2	1	38	2	2	1	1	4	1	1	3	1	1	2	4	4	4	4	1	1	1	1	1	4	1	1	1	4	1	1	3	4	1	1	1	4	1	1	1	1
2	1	73	2	1	2	3	3	3	3	3	2	2	2	3	3	3	3	2	2	1	1	1	1	1	1	1	1	1	1	1	4	2	1	1	4	1	1	1	1
2	2	20	1	5	1	3	2	4	3	2	3	4	4	3	4	4	3	1	1	2	2	3	3	4	1	1	4	1	1	1	2	1	3	1	2	1	1	1	1
2	2	59	3	1	2	2	2	2	1	2	3	2	2	2	2	2	2	3	3	2	1	1	1	1	4	4	1	4	4	4	1	4	4	3	1	1	4	1	3
2	2	61	2	1	2	2	2	2	2	1	1	2	3	2	2	3	3	1	1	1	1	1	4	1	1	1	3	1	1	2	3	1	1	1	3	1	2	1	1
2	2	32	2	1	1	2	2	3	1	1	1	2	3	3	2	3	3	1	1	1	2	1	3	1	1	2	3	1	1	2	4	1	1	1	4	1	1	1	1
2	2	26	1	1	3	3	3	4	2	2	2	2	2	2	3	3	3	2	3	4	3	4	1	2	4	4	1	4	3	3	1	3	2	3	1	2	3	3	4
2	1	62	2	1	3	3	1	3	3	3	2	3	2	2	1	3	2	2	2	1	1	1	4	3	1	1	3	1	1	3	3	1	1	1	4	1	1	1	1
2	1	29	1	7	1	2	2	2	2	1	3	2	1	2	2	2	1	2	3	1	1	1	3	1	1	1	4	1	1	1	3	2	1	1	4	1	1	1	1
2	2	45	2	1	2	2	2	2	2	3	3	2	2	3	3	2	3	2	2	1	1	1	3	2	1	1	3	1	1	2	3	1	1	1	3	1	1	2	2
2	1	23	1	1	2	3	3	3	2	3	3	3	2	3	3	3	2	2	3	1	1	1	1	1	1	1	1	1	1	2	3	2	3	3	3	3	2	3	2
2	2	63	2	2	3	2	2	3	3	2	2	2	4	4	4	3	1	3	2	2	3	2	3	3	2	3	3	1	1	3	2	3	1	1	4	2	2	1	2
2	2	54	1	2	1	2	2	1	2	3	1	3	3	3	3	3	3	1	1	1	2	1	3	1	1	1	2	1	2	2	3	1	1	1	3	1	2	1	1
2	1	57	2	2	2	2	2	2	3	3	2	4	1	2	1	1	2	2	2	1	1	1	4	1	1	1	4	1	1	1	4	1	1	1	4	1	1	1	1
2	2	35	2	2	3	3	2	1	1	2	4	1	1	4	4	4	3	3	3	2	1	1	4	1	1	1	4	1	3	3	4	1	1	1	4	1	2	1	1
2	1	42	1	1	2	2	2	2	2	1	1	2	2	2	2	2	2	1	1	1	1	1	4	1	1	1	4	1	1	1	4	1	1	1	4	1	1	1	1
2	1	37	2	6	2	2	1	2	2	1	2	2	1	1	1	1	1	3	2	1	1	1	1	1	2	2	1	1	2	2	1	1	2	1	1	1	1	1	2
2	1	65	2	1	2	2	2	3	3	4	2	3	1	3	2	3	3	2	2	1	1	1	3	1	1	1	4	1	1	2	3	1	1	1	4	1	2	1	1
2	1	23	1	1	2	1	4	2	2	2	2	3	4	2	2	4	2	1	2	1	2	1	3	1	2	3	2	1	1	2	3	1	1	1	3	1	2	1	1
2	2	48	2	1	2	2	2	2	2	2	2	2	2	2	2	2	2	2	2	2	2	2	2	2	2	2	2	3	3	3	3	3	3	3	3	3	3	3	3
2	2	20	2	2	3	1	4	4	2	4	2	3	3	4	4	4	4	2	2	3	3	1	4	3	1	2	4	2	1	1	4	2	1	1	4	2	1	1	2
2	2	25	2	6	4	4	1	2	1	2	1	2	4	2	2	2	2	4	4	3	3	2	3	1	1	1	4	3	1	1	4	1	2	1	4	1	2	2	1
2	2	69	2	1	4	4	1	2	1	1	1	2	1	1	1	3	1	1	2	1	1	1	3	2	1	3	2	1	1	1	2	2	1	1	2	1	1	1	1
2	1	67	2	1	2	3	3	2	2	3	3	3	2	4	4	2	4	1	1	1	1	1	4	4	1	1	3	1	1	2	3	2	3	1	4	1	1	1	1
2	1	55	2	1	1	1	1	2	3	1	1	2	1	1	1	1	1	2	2	1	1	1	3	1	1	1	4	1	1	1	4	1	1	1	4	1	1	1	1
2	1	24	1	4	2	1	3	1	1	1	1	1	1	1	3	3	3	1	1	1	1	1	1	1	1	1	4	1	1	1	4	1	1	1	4	1	1	1	1
2	2	54	1	1	2	2	3	2	2	1	1	2	2	2	2	3	3	1	1	1	1	2	4	1	1	1	2	1	1	4	3	1	1	3	3	1	1	1	2
2	2	49	2	1	2	2	2	3	3	3	1	3	3	3	3	3	3	2	2	2	1	1	2	2	1	3	2	2	1	3	2	2	1	1	2	1	2	1	2
2	1	46	2	1	3	3	2	2	3	2	1	4	3	2	2	3	2	2	2	1	2	2	2	3	2	2	2	1	1	4	1	2	1	1	2	1	2	1	3
2	1	58	3	2	2	2	2	3	3	2	2	3	2	2	2	3	2	2	2	1	1	1	3	1	1	2	1	1	1	1	4	1	1	1	4	1	1	1	1
2	2	61	1	2	2	1	2	2	1	1	1	4	1	4	4	4	4	1	1	2	3	3	4	1	1	3	4	1	1	3	4	3	1	1	4	1	4	1	1
2	2	23	1	2	2	2	3	2	3	2	2	1	3	2	3	2	1	3	2	2	3	2	1	2	3	2	1	1	2	3	1	2	2	2	1	2	2	3	2
2	1	19	1	1	2	2	1	3	3	3	1	3	2	2	2	3	3	2	2	1	1	1	2	1	1	1	2	1	2	1	3	2	1	1	2	1	1	1	1
2	1	56	2	1	3	3	2	3	3	1	4	3	1	1	1	2	2	3	3	2	3	3	3	1	1	2	1	2	1	3	2	1	1	1	2	1	2	1	3
2	1	61	2	2	1	1	2	2	3	3	1	2	2	2	2	2	2	1	2	1	1	1	4	1	1	1	3	1	1	1	3	1	1	1	3	1	1	1	1
2	1	48	2	1	2	2	2	2	2	3	1	3	2	2	3	2	2	1	1	1	1	1	4	1	1	2	4	1	1	1	4	1	1	1	4	1	1	1	2
2	1	45	2	1	3	3	2	2	2	3	4	1	1	2	2	2	2	3	4	2	1	1	3	2	1	2	3	1	1	3	3	2	1	1	3	1	1	1	1
2	2	44	3	4	2	2	1	2	3	2	1	3	1	2	2	2	3	2	2	2	2	1	2	2	2	3	2	1	1	2	3	3	2	1	4	1	1	1	1
2	2	38	1	2	2	2	1	4	4	4	4	4	3	4	3	4	4	4	4	2	1	2	3	1	1	1	1	1	1	1	1	1	1	1	3	1	1	1	1
2	2	27	2	4	3	3	4	4	3	3	3	3	2	3	3	3	2	2	2	2	2	2	3	2	3	2	3	3	3	3	3	3	4	2	3	2	2	2	2
2	2	51	2	2	2	2	2	1	2	1	2	3	2	3	2	3	3	2	2	3	1	3	3	1	3	2	3	1	1	4	3	2	2	1	2	1	1	1	2
2	1	69	2	2	2	1	3	2	2	2	1	2	3	2	2	3	2	2	1	2	1	1	4	1	1	1	1	1	1	1	4	1	1	1	4	1	1	1	1
2	1	25	1	1	2	2	1	3	3	4	1	4	3	3	2	4	3	1	1	1	2	2	4	2	2	2	3	1	3	3	3	2	2	1	2	1	2	2	2
2	2	39	3	1	3	3	2	2	3	2	1	3	2	2	2	2	2	2	2	2	3	2	2	2	2	2	2	1	1	2	2	2	2	1	2	2	2	1	2
2	2	40	2	1	3	3	2	1	3	2	3	2	1	2	2	2	3	2	2	2	1	2	3	2	3	2	2	1	1	2	2	2	1	1	3	1	2	1	2
2	1	50	2	2	1	1	2	2	3	3	1	3	2	2	2	2	3	1	2	1	1	1	2	3	2	2	3	1	2	2	3	1	1	1	3	1	1	1	1
2	2	67	2	1	1	1	2	2	3	3	1	2	2	2	2	2	3	1	1	1	1	1	4	1	1	1	3	1	1	1	4	1	1	1	4	1	1	1	1
2	1	20	1	4	1	1	2	2	3	2	2	3	3	3	2	2	2	2	2	2	1	1	1	1	1	1	1	1	1	2	4	1	2	1	3	1	1	1	1
2	2	28	1	1	3	3	3	2	2	3	4	4	3	3	3	3	3	2	2	1	1	1	2	2	1	1	3	2	1	1	4	1	2	1	3	2	2	2	1
2	1	58	3	1	2	2	3	1	3	2	1	2	2	3	3	3	3	1	1	1	2	1	4	1	1	2	4	1	1	4	4	1	1	1	4	1	1	1	2
2	1	28	1	1	1	2	2	2	3	3	3	3	3	3	3	3	3	2	3	1	1	1	2	1	1	1	2	2	1	1	3	2	1	2	3	2	2	2	2
2	2	44	2	1	3	4	1	2	2	2	1	4	1	2	2	2	2	3	3	3	1	3	3	1	2	2	4	1	1	1	3	1	2	2	3	1	1	1	2
2	1	70	2	1	1	1	3	2	2	3	1	4	4	3	3	4	4	1	1	1	1	1	1	1	1	1	4	2	1	1	4	1	1	1	4	1	1	1	1
2	2	55	3	1	3	3	2	1	2	1	1	1	3	2	2	2	3	1	1	2	3	3	1	3	3	3	1	3	3	2	1	2	3	1	1	3	3	3	3
2	1	26	1	1	3	3	2	1	2	1	2	3	1	3	3	1	3	3	3	1	1	1	2	3	4	2	1	4	4	4	1	3	1	1	3	1	3	1	4
2	1	29	1	6	2	1	2	2	2	2	2	1	1	2	2	2	1	2	1	1	1	1	1	1	1	1	3	1	1	1	4	1	1	1	2	1	1	1	1
2	2	41	3	1	2	2	3	2	3	3	2	3	2	3	3	3	3	1	2	2	1	1	3	1	1	1	3	1	1	1	3	1	1	1	4	1	2	1	1
2	2	24	2	2	3	4	3	3	3	4	4	2	2	1	3	3	2	2	2	2	2	3	3	3	3	3	3	2	2	2	2	1	1	1	1	2	2	2	2
2	2	62	2	2	2	2	1	3	3	3	1	2	2	3	3	3	3	2	2	1	1	1	4	2	1	3	3	1	2	2	4	1	1	1	4	1	1	1	2
2	1	47	2	2	1	2	2	1	2	3	2	1	1	2	2	3	3	1	1	2	1	3	2	3	4	3	1	4	2	2	2	1	2	1	2	1	3	2	4
2	2	77	3	1	1	2	1	1	1	1	2	2	1	1	1	1	2	2	2	1	1	2	2	2	2	2	1	2	2	1	2	1	4	2	4	2	2	2	1
2	2	59	2	2	3	2	1	2	2	3	2	2	3	3	2	3	3	2	2	3	1	1	4	1	1	4	3	1	1	3	4	2	2	1	3	1	1	1	1
2	1	65	2	2	1	2	3	4	3	3	2	4	1	1	1	2	3	3	2	1	1	1	2	1	1	1	3	1	1	1	1	1	1	1	4	1	1	1	1
2	1	19	1	1	4	2	3	2	1	2	1	3	2	3	3	3	3	2	3	1	1	2	2	1	2	2	1	2	2	1	3	4	3	4	4	2	2	1	2
2	1	50	2	1	2	2	1	3	2	3	1	1	3	2	2	2	4	3	2	1	1	3	3	3	4	3	3	3	2	4	2	4	4	1	2	4	4	1	3
2	1	70	2	4	3	1	2	1	3	1	2	3	1	3	2	3	1	2	3	3	2	2	3	2	3	2	3	2	3	3	3	2	3	2	3	3	2	3	3
2	2	48	3	1	3	2	1	2	2	2	1	2	1	2	2	1	1	1	2	2	2	2	4	2	2	2	3	2	1	2	3	2	3	2	2	1	2	2	2
2	2	52	2	1	3	3	2	1	2	1	4	3	2	3	1	3	3	4	4	1	1	2	4	2	2	2	3	1	1	1	1	3	3	1	2	2	3	2	2
2	2	68	3	1	3	2	1	4	3	2	1	2	1	3	2	2	3	2	2	1	1	1	1	3	2	1	3	1	1	4	2	3	1	1	4	1	2	1	2
2	2	44	1	1	3	2	2	2	3	3	1	2	1	2	2	2	2	2	2	1	1	1	4	1	1	1	3	1	1	2	4	1	1	1	4	1	1	1	1
2	1	25	2	4	3	3	2	2	2	2	2	2	3	3	1	2	3	3	1	3	2	1	2	2	2	2	1	2	2	2	3	2	2	2	3	1	2	2	2
2	1	33	1	4	3	3	2	2	3	3	4	4	2	2	4	4	2	3	2	1	1	2	3	2	2	2	3	1	1	3	3	2	4	1	3	1	2	1	1
2	1	55	2	2	1	1	1	1	3	3	1	3	3	3	3	3	3	1	1	1	1	1	3	2	1	1	3	1	1	3	3	1	1	1	3	1	1	1	1
2	2	27	2	4	3	3	3	3	3	3	3	3	3	3	2	3	3	3	2	2	2	2	2	2	2	2	2	3	3	2	2	2	3	3	2	2	3	3	3
2	2	58	2	2	1	1	1	1	1	1	1	1	1	1	1	1	1	1	1	1	1	1	2	2	2	3	2	2	2	3	2	1	2	1	2	2	2	2	2
2	1	38	2	4	1	2	2	1	1	1	1	2	2	1	1	2	1	1	2	2	1	1	1	2	1	1	1	1	1	1	1	1	1	2	1	1	2	1	1
2	1	52	1	2	1	1	2	2	2	2	1	1	2	2	2	2	2	2	1	1	1	1	1	1	1	1	1	2	1	1	3	1	2	2	3	2	1	1	1
2	1	25	1	4	3	2	1	2	2	1	1	2	1	3	1	3	1	3	1	3	2	3	2	2	1	3	4	1	2	3	2	1	3	1	1	2	3	2	2
2	1	43	1	7	1	1	3	1	3	1	1	3	2	2	2	2	2	1	1	1	1	1	1	3	1	1	4	1	1	1	4	1	1	1	1	1	1	1	1
2	1	43	1	1	3	4	2	1	2	1	1	1	1	1	1	1	1	2	2	1	4	4	1	3	4	3	1	4	4	4	1	4	4	2	1	3	4	4	3
2	1	42	1	1	3	2	3	2	3	2	3	2	2	3	3	2	2	2	3	2	3	3	2	1	3	3	2	3	2	1	2	3	1	4	3	2	3	1	3
2	1	57	2	2	1	1	1	1	1	1	1	1	1	1	1	1	1	1	1	1	3	1	4	1	1	1	4	1	1	4	4	4	1	1	4	1	1	1	1
2	1	43	2	4	2	3	3	2	2	3	3	3	2	2	2	3	3	3	3	2	1	1	4	3	2	2	3	1	1	2	4	2	1	1	4	1	1	1	1
2	1	29	1	2	2	2	4	1	3	3	1	4	3	3	3	4	3	1	1	1	2	1	3	1	1	1	1	1	1	2	3	1	1	1	3	1	1	1	1
2	1	46	2	4	3	2	1	2	3	3	3	2	2	2	2	2	2	3	3	2	1	1	2	3	1	2	3	2	1	2	3	2	2	1	2	1	1	1	2
2	1	48	1	2	3	3	1	2	4	2	2	2	1	3	1	1	1	3	2	1	1	1	3	1	1	1	3	1	1	2	3	3	1	1	3	1	2	1	1
2	1	45	2	2	1	1	1	1	1	1	1	1	1	1	1	1	1	1	1	1	1	1	1	1	1	1	1	1	1	1	4	1	1	1	4	1	1	1	2
2	1	41	3	2	4	4	1	1	3	3	3	3	3	3	3	3	3	4	4	1	1	1	4	1	1	1	1	1	1	1	4	1	1	1	4	1	1	1	1
2	1	32	1	2	1	3	2	2	2	1	1	2	1	2	1	2	2	1	1	3	2	2	2	1	2	2	2	2	2	2	2	2	2	1	2	1	2	1	2
2	1	42	1	2	3	1	2	1	3	1	2	3	2	3	3	3	2	2	2	2	1	1	4	2	1	1	3	2	1	2	3	2	1	1	3	1	1	1	1
2	1	46	1	1	1	1	1	2	3	3	1	4	2	2	2	3	4	1	1	3	1	1	4	1	1	1	2	1	1	2	3	1	1	1	4	1	1	1	2
2	1	18	1	4	3	1	3	1	1	3	2	3	2	3	2	1	1	1	3	1	1	1	1	2	1	1	1	1	3	2	1	2	1	1	3	2	2	1	2
2	1	49	1	1	3	3	4	3	3	3	1	3	3	2	2	3	3	1	1	1	1	1	3	1	1	1	4	1	1	2	4	1	1	1	4	1	1	1	1
2	1	47	1	2	2	3	2	2	2	2	1	4	1	1	2	2	2	1	1	1	1	1	3	1	1	2	3	1	1	1	3	1	1	1	3	1	1	1	1
2	1	31	2	1	2	3	2	2	2	2	3	3	2	2	2	3	3	2	2	2	3	3	2	2	2	3	3	2	2	3	3	3	2	2	3	3	3	3	3
2	1	45	2	5	2	2	3	1	2	2	1	2	1	3	2	1	3	1	1	2	1	1	4	1	2	1	4	1	1	2	4	2	1	1	4	1	2	1	1
2	1	41	1	1	2	2	2	2	2	2	2	2	2	2	2	2	2	2	2	1	1	2	3	2	3	3	4	1	1	1	4	2	2	2	2	2	2	2	2
2	1	33	1	4	1	1	1	1	1	1	1	1	1	1	1	1	1	1	1	2	1	1	4	1	1	1	4	1	1	1	4	1	1	1	4	1	1	1	1
2	1	34	2	1	2	3	2	2	3	3	3	2	3	2	3	3	3	2	2	2	3	3	2	2	2	3	3	3	2	2	3	3	3	2	2	3	3	2	3
2	1	37	2	1	3	3	1	1	2	4	2	3	1	1	1	1	2	2	3	1	1	1	4	4	1	4	4	1	1	4	3	1	1	1	3	1	1	1	3
2	1	42	1	2	1	2	2	1	3	1	1	2	1	1	1	1	1	2	1	1	1	1	1	1	1	1	1	1	1	1	1	1	1	1	1	1	1	1	1
2	1	27	2	4	4	3	2	2	3	1	3	3	4	3	3	3	3	4	4	3	4	3	1	4	4	4	1	4	2	4	1	3	4	4	1	1	4	4	4
2	1	19	2	2	2	1	3	1	1	1	1	2	3	2	3	4	3	2	2	1	2	1	3	2	1	2	2	1	1	3	4	3	1	2	4	1	1	2	2
2	1	48	1	2	1	1	4	4	3	4	1	4	2	3	1	3	3	1	1	1	3	1	4	2	1	4	4	1	1	1	4	3	1	1	4	1	1	1	2
2	1	31	1	2	2	2	1	1	2	2	2	2	2	1	2	2	2	2	1	1	1	1	1	1	1	1	2	1	1	1	2	1	2	2	2	1	1	1	2
2	1	37	2	4	1	1	3	3	2	2	2	2	2	3	2	4	2	1	2	1	1	1	4	1	4	4	4	1	4	4	4	4	1	1	4	1	1	4	1
2	1	40	2	1	2	3	2	2	2	3	3	4	3	4	2	4	2	2	3	1	2	2	2	1	3	3	2	1	2	4	2	1	2	2	3	1	3	2	3
2	1	46	2	2	4	4	1	2	2	4	3	2	4	4	2	4	1	3	4	3	2	3	1	4	3	3	1	2	2	3	1	4	4	1	1	1	4	1	4
2	1	18	1	2	2	3	3	3	3	3	1	3	1	3	3	2	4	2	2	1	1	1	4	1	1	1	4	1	1	1	4	1	1	1	4	1	1	1	1
2	1	41	2	2	2	1	2	1	2	2	1	2	1	1	1	2	1	1	1	2	2	1	2	1	1	1	2	1	2	1	1	2	2	3	3	2	2	1	1
2	1	45	2	2	2	2	2	3	2	2	3	3	2	3	2	3	3	2	2	2	3	3	3	2	2	3	3	3	2	2	3	3	3	2	2	2	3	2	2
2	1	47	3	1	2	1	1	1	1	1	1	2	2	3	1	2	1	2	2	2	2	2	1	1	1	2	1	1	1	1	3	1	1	1	2	1	1	2	2
2	1	46	1	2	2	2	2	3	2	2	2	2	2	2	2	2	2	2	2	2	2	2	2	2	2	2	2	1	1	3	2	2	2	2	3	2	2	2	2
2	1	43	2	1	3	3	2	3	3	3	2	1	3	3	3	3	3	1	2	3	2	3	2	2	3	3	2	2	1	3	2	2	2	2	2	1	3	3	3
2	1	35	2	2	2	2	2	3	3	4	2	3	3	3	3	3	2	2	3	2	1	1	2	2	1	2	1	1	1	3	4	1	1	1	3	1	1	1	3
2	1	25	2	4	3	2	4	3	2	3	2	3	3	2	4	2	3	3	4	3	2	2	3	2	2	3	3	2	1	3	2	3	2	2	4	2	2	2	3
3	2	46	2	1	2	2	3	2	3	2	3	2	2	3	2	3	2	3	2	3	2	3	2	3	2	3	1	2	2	3	2	3	2	3	2	2	3	2	3
3	2	27	2	1	1	2	3	2	2	2	1	3	3	3	3	2	2	2	3	2	1	2	3	1	2	2	3	1	1	1	2	1	1	1	3	2	1	1	1
3	1	30	2	1	2	2	3	3	3	4	1	2	3	3	3	4	2	2	2	1	2	2	3	2	1	2	3	1	1	2	3	2	1	2	3	2	2	1	2
3	1	49	2	1	2	2	1	2	3	1	2	1	3	2	1	3	2	1	2	2	1	2	3	1	2	1	2	1	1	2	2	1	2	1	2	2	1	3	2
3	2	29	2	1	1	2	2	2	2	2	1	3	2	2	2	2	2	2	3	2	2	2	2	2	2	2	2	1	2	2	3	2	2	2	3	1	2	1	1
3	2	31	2	1	2	3	2	3	2	4	1	3	2	3	3	2	2	2	2	1	1	1	3	1	1	2	3	2	1	4	3	3	2	2	3	1	1	1	3
3	2	35	2	1	1	1	2	2	3	3	2	3	3	3	3	3	4	2	2	1	1	1	4	1	2	4	1	1	1	1	3	1	1	1	4	1	1	1	2
3	1	33	2	1	2	2	2	3	1	3	2	3	3	2	2	3	2	2	2	1	1	1	4	1	1	1	4	1	1	1	4	2	1	4	4	1	1	1	1
3	1	29	2	1	2	2	3	3	3	3	1	2	2	2	2	3	3	1	1	2	1	1	3	1	1	2	3	2	1	1	3	2	1	2	3	2	1	3	2
3	1	26	2	3	3	3	3	3	3	4	4	4	3	3	4	4	3	3	4	3	3	3	2	2	2	3	3	3	2	2	2	3	3	3	2	2	2	3	3
3	2	29	2	1	2	2	4	4	4	4	2	4	4	4	4	4	4	3	3	2	1	1	4	2	2	3	4	2	1	2	3	4	1	1	4	1	1	1	2
3	2	33	2	1	2	2	1	1	2	3	3	2	2	1	2	1	1	2	2	2	3	3	2	3	2	3	2	3	2	3	1	1	3	2	1	3	2	3	3
3	2	32	2	1	1	3	2	2	2	3	1	4	4	4	4	4	4	1	1	2	2	1	4	2	1	3	4	1	1	3	3	2	2	1	4	1	1	1	2
3	2	32	2	1	1	2	4	3	3	3	1	3	3	3	3	3	3	1	1	1	1	1	3	1	1	1	4	1	1	1	4	1	1	1	4	1	1	1	1
3	1	49	2	1	3	3	2	3	2	3	3	3	2	2	2	2	1	3	3	2	1	2	3	1	1	3	2	2	1	2	2	3	1	3	3	1	1	1	4
3	2	54	2	1	1	2	1	4	3	2	3	2	4	2	3	2	2	2	2	2	2	1	3	1	2	3	1	2	1	1	2	3	1	2	4	1	1	1	1
3	1	28	2	1	1	2	2	3	3	3	2	3	3	4	4	3	3	2	2	1	2	1	3	2	1	3	3	1	2	1	3	1	2	2	4	1	2	1	2
3	1	29	1	1	3	2	2	1	2	2	2	3	2	2	2	3	2	2	2	1	2	2	1	3	2	2	2	1	2	3	2	2	1	1	1	1	1	1	2
3	1	48	1	1	2	2	2	3	2	3	2	3	2	3	3	3	3	2	2	1	1	1	1	1	1	1	4	1	1	1	4	4	1	1	4	1	1	1	1
3	2	48	2	1	3	3	2	4	2	3	3	4	3	3	3	3	4	2	3	2	1	1	3	1	2	3	3	2	1	1	3	2	2	2	3	1	1	1	2
3	1	45	2	1	4	3	3	2	3	1	4	3	2	4	3	1	2	3	3	3	2	3	1	2	3	2	1	3	4	2	2	3	3	2	1	3	2	2	2
3	2	25	2	1	3	4	1	2	3	3	3	2	2	3	3	2	3	3	3	1	2	2	3	1	1	3	3	1	1	2	2	1	1	1	4	1	1	1	1
3	2	30	2	1	3	3	2	2	3	2	3	2	3	2	3	2	4	2	2	2	3	2	1	3	4	3	2	3	1	4	3	2	3	3	1	2	3	3	4
3	2	32	2	1	2	2	3	3	3	3	1	2	3	4	4	4	3	2	2	2	3	1	3	2	1	3	4	2	2	1	3	2	1	1	4	2	3	1	2
3	2	33	2	1	1	2	1	1	1	3	3	2	3	2	2	4	2	2	1	1	2	3	3	1	1	2	2	3	2	3	1	2	4	3	2	3	2	2	3
3	1	29	2	1	1	3	2	2	2	3	1	3	2	3	3	4	3	2	1	1	2	1	3	2	1	2	3	1	1	1	3	2	1	1	4	1	1	1	1
3	1	60	2	1	2	3	2	4	3	3	1	2	3	3	3	3	3	2	1	1	1	1	3	1	1	2	4	1	1	1	4	2	1	1	4	1	1	1	1
3	1	45	2	1	2	3	2	4	3	3	2	4	2	3	2	3	3	2	3	3	1	1	4	2	1	3	3	2	1	1	4	2	1	1	4	1	1	2	2
3	1	54	2	1	2	2	1	2	1	2	3	2	1	2	2	2	2	2	2	1	1	1	4	1	1	2	3	1	1	2	4	2	2	1	3	1	1	1	1
3	1	25	2	1	2	2	3	3	3	3	2	3	3	3	3	3	3	2	2	1	1	3	1	1	1	1	3	1	1	1	3	1	1	3	1	1	1	1	1
3	1	57	2	1	2	3	2	3	2	3	1	3	2	3	3	2	3	2	2	2	2	3	2	3	2	2	2	1	1	1	4	2	1	1	4	1	1	2	2
3	2	45	2	1	3	2	1	3	2	3	2	3	2	2	2	2	2	3	3	2	1	1	3	1	1	2	3	1	1	2	3	2	1	1	3	1	1	1	2
3	2	58	2	1	3	3	2	4	2	4	2	2	4	4	2	3	2	3	3	1	2	2	4	2	2	3	2	2	1	3	2	1	2	1	3	1	2	1	2
3	1	28	1	1	2	3	1	3	2	3	2	3	2	2	2	4	3	2	3	1	2	1	2	3	2	3	4	2	2	2	3	3	2	2	4	1	2	2	2
3	2	25	1	1	1	2	4	3	3	4	4	3	3	4	4	4	4	3	3	3	1	4	4	2	2	4	4	1	1	2	4	3	3	3	2	3	2	3	2
3	1	34	2	1	2	3	3	2	3	2	2	2	3	3	2	4	3	2	2	2	2	3	2	3	3	3	1	2	2	4	2	3	2	3	2	2	3	2	2
3	1	66	2	1	2	2	1	3	2	3	1	2	2	2	2	2	2	3	3	1	1	1	2	1	1	2	2	1	1	1	3	2	1	1	3	1	1	1	1
3	2	35	2	1	2	2	2	3	3	2	2	2	2	2	2	2	2	2	2	2	2	3	2	2	2	2	2	2	2	2	3	2	2	2	2	2	2	2	2
3	1	48	2	1	2	3	2	3	3	4	2	3	3	2	2	2	2	1	2	1	1	2	3	2	1	2	2	2	1	1	1	2	2	2	2	2	2	2	3
3	2	45	2	1	2	3	3	3	3	3	2	2	3	3	3	3	3	3	2	1	1	1	3	2	1	1	2	1	1	4	3	2	1	1	3	1	1	1	3
3	1	41	2	1	2	3	1	3	2	3	2	2	2	1	1	1	4	3	3	4	3	3	4	3	4	4	2	3	3	1	2	3	1	1	2	1	1	1	3
3	1	63	2	1	2	2	3	3	3	4	2	2	2	3	2	2	3	3	2	1	1	1	2	2	1	2	2	1	1	1	3	2	1	1	3	1	1	1	2
3	2	27	2	1	2	1	3	2	3	2	2	2	3	3	2	2	2	3	2	2	2	2	2	2	3	2	2	2	2	1	2	2	2	1	2	2	2	2	2
3	2	28	1	1	1	2	2	2	2	2	2	2	2	2	2	2	2	2	2	2	1	2	2	2	2	2	2	2	1	2	2	2	1	2	2	1	1	2	2
3	1	27	2	1	1	1	1	1	1	1	1	1	1	1	1	1	1	1	1	1	1	1	1	1	1	1	4	1	1	1	4	1	1	1	4	1	1	1	1
3	1	45	2	1	3	2	4	3	3	3	4	4	2	3	4	4	3	4	4	2	3	2	2	3	2	3	2	3	2	2	3	2	2	1	2	2	1	1	1
3	2	25	1	1	2	2	2	4	3	4	1	4	1	4	4	4	3	1	2	1	1	1	4	1	1	2	4	1	1	1	4	1	1	1	4	1	1	1	1
3	2	26	2	1	2	2	1	3	1	2	3	2	3	1	2	3	1	2	2	3	2	1	2	3	2	3	3	3	3	2	3	2	1	4	1	2	3	3	2
3	1	34	2	1	2	3	2	4	2	3	1	3	2	4	4	3	4	1	1	2	3	4	4	2	1	2	3	2	1	3	3	1	2	1	3	1	1	1	2
3	2	30	2	1	2	2	2	2	2	2	2	3	3	3	4	3	3	4	4	2	2	2	3	2	3	2	3	2	2	3	2	3	3	3	3	3	2	3	3
3	2	31	2	1	2	2	2	3	3	2	1	3	2	2	2	2	4	4	4	2	1	1	3	1	1	2	4	1	1	1	3	1	1	1	4	1	1	1	1
3	2	42	2	1	4	3	4	4	3	3	3	4	4	4	3	3	3	3	4	2	2	2	2	3	3	3	3	3	3	3	2	3	2	2	3	2	3	3	3
3	2	33	2	1	2	3	3	2	1	3	2	3	1	2	3	1	2	2	2	2	1	2	2	1	2	1	4	1	2	1	3	1	1	2	4	2	1	2	2
3	1	23	2	1	2	3	3	2	3	3	2	2	3	3	3	3	2	1	2	2	1	2	2	2	1	3	3	2	2	3	3	3	2	1	3	1	2	2	3
3	1	41	2	1	2	3	4	4	4	4	4	4	4	4	4	4	4	2	1	2	2	2	3	2	3	2	4	2	2	2	4	2	2	3	2	1	2	2	2
3	1	43	2	1	2	2	2	2	2	2	2	2	2	2	2	2	2	2	2	2	1	2	2	1	2	2	2	2	1	4	1	2	2	1	4	1	1	3	3
3	2	26	1	1	1	1	1	2	3	1	1	1	2	1	1	4	3	1	2	1	1	1	4	1	2	3	4	1	1	1	2	2	2	1	2	1	1	1	1
3	2	29	2	1	2	2	3	2	2	4	2	3	3	4	4	4	3	2	2	2	1	3	4	3	2	2	4	1	1	3	3	4	3	2	3	3	3	2	3
3	2	38	2	1	2	2	2	2	2	2	2	2	2	2	2	2	2	2	2	2	2	2	2	2	1	2	2	2	2	2	4	2	2	2	2	1	2	2	2
3	1	30	2	1	2	2	2	2	2	2	3	3	3	3	3	3	3	2	2	1	1	2	2	2	1	1	1	1	1	1	1	2	2	1	1	2	2	1	1
3	2	31	2	1	2	3	2	3	2	3	2	3	2	2	2	2	3	3	3	1	1	1	4	1	1	1	4	1	1	1	4	1	1	1	4	1	1	1	1
3	1	52	2	1	2	2	3	3	3	4	2	3	3	3	3	3	3	2	2	2	1	1	4	1	1	2	3	1	1	1	3	1	1	1	3	1	1	1	1
3	2	40	2	1	2	3	2	3	3	3	1	3	3	3	3	4	3	2	2	2	2	1	3	2	2	2	3	2	2	2	3	2	2	2	3	1	2	2	2
3	1	31	2	1	3	3	2	2	2	3	2	3	2	3	2	3	4	2	2	2	1	1	3	2	1	3	2	2	1	1	2	1	2	2	2	1	2	1	3
3	2	39	2	1	2	2	3	3	3	4	1	2	2	2	2	3	3	1	1	2	1	1	2	1	1	2	4	1	1	1	4	1	1	2	3	1	1	1	1
3	1	32	2	1	1	3	3	3	3	3	3	3	3	3	3	3	3	3	3	2	2	3	3	3	1	2	3	3	2	2	2	3	3	2	2	3	3	3	2
3	1	24	1	1	3	3	3	2	2	2	2	3	3	3	3	2	2	3	2	3	2	2	3	3	2	2	3	3	2	3	2	2	3	2	2	2	2	2	2
3	1	29	2	1	2	1	3	3	3	3	1	3	3	3	3	3	3	1	1	1	1	1	4	2	2	3	3	2	2	2	3	2	2	1	3	1	1	2	2
3	1	44	2	1	3	2	1	2	2	3	1	3	1	2	2	2	3	2	2	2	3	3	2	2	3	2	3	1	1	3	2	1	2	1	2	1	1	1	2
3	1	28	2	1	2	3	2	4	4	4	2	4	4	2	3	2	2	2	3	1	2	3	4	1	2	3	4	2	2	2	1	2	4	2	2	3	2	3	3
3	2	31	2	1	2	3	3	4	3	3	2	3	4	4	4	4	2	2	2	2	2	3	4	3	4	4	2	2	2	4	2	2	3	2	4	2	2	3	2
3	2	37	2	1	2	3	3	3	3	3	3	2	2	2	2	2	2	2	2	2	2	2	1	1	2	2	2	2	2	1	2	1	1	1	1	1	1	1	1
3	2	32	2	1	2	3	2	3	3	3	1	3	3	3	3	3	3	2	2	1	1	1	2	2	2	2	3	1	1	2	4	2	2	2	4	1	1	2	1
3	2	39	2	1	3	3	3	3	2	2	3	2	3	2	3	3	3	3	3	3	3	3	2	2	2	3	3	3	3	3	2	2	3	2	2	3	2	3	2
3	1	33	2	1	2	4	2	3	3	4	3	4	3	3	2	2	2	2	3	2	2	3	2	3	2	2	3	2	4	3	2	2	4	3	3	3	2	2	2
3	1	31	2	1	3	2	2	3	2	3	2	3	4	4	4	4	3	2	3	2	1	1	4	1	1	2	4	1	1	2	4	1	1	1	4	1	1	1	1
3	2	29	2	1	2	3	3	3	2	3	3	2	3	3	3	2	3	3	3	2	2	1	1	1	1	1	1	1	1	1	1	2	1	2	1	2	1	2	2
3	1	43	2	1	2	3	4	3	4	3	1	3	3	4	3	4	3	2	1	4	1	2	3	2	1	2	4	1	1	1	3	2	2	4	1	1	1	1	2
3	1	37	2	1	1	2	3	4	3	4	2	3	4	3	3	3	3	1	1	2	1	3	1	2	1	1	3	1	1	1	3	1	1	1	3	1	1	1	2
3	1	39	2	1	2	2	1	3	3	4	2	2	2	4	4	4	2	3	1	1	1	1	1	1	1	4	3	1	1	1	1	1	1	1	3	1	1	1	2
3	2	32	2	1	1	2	3	4	3	3	1	3	4	3	3	3	1	3	3	1	1	3	4	1	1	3	4	1	3	1	3	1	1	1	4	1	1	1	1
3	1	23	1	1	4	2	1	3	2	1	3	2	2	4	4	3	1	3	3	2	2	1	2	3	2	2	3	2	2	4	1	2	4	3	1	2	3	3	3
3	2	55	2	1	3	4	1	2	1	3	2	2	2	3	3	2	2	3	3	1	2	2	3	1	1	2	3	2	1	3	3	2	2	1	3	1	2	1	1
3	1	44	2	1	1	1	2	3	4	2	1	4	4	3	3	3	3	3	1	2	2	1	1	1	1	2	4	1	1	1	4	4	3	1	4	1	1	1	4
3	2	53	1	1	3	3	2	1	1	4	2	3	1	4	4	4	2	2	2	1	2	1	4	1	1	2	4	1	1	4	4	2	2	1	4	1	1	1	1
3	2	46	2	1	3	3	2	4	4	4	2	2	2	2	2	3	3	2	2	3	2	2	2	3	2	2	3	2	2	3	2	3	3	1	3	3	2	2	3
3	2	29	2	1	2	2	4	2	3	3	1	2	2	3	4	4	3	1	1	2	2	2	2	3	3	2	2	2	2	3	2	2	3	1	2	2	2	1	2
3	1	40	2	1	1	2	2	3	2	2	1	2	2	3	3	2	2	1	1	1	1	1	2	1	1	1	3	1	1	1	3	1	1	2	4	1	1	1	1
3	1	30	1	1	3	3	1	2	2	3	2	2	2	2	2	2	2	2	2	1	1	3	2	3	3	3	2	3	2	1	2	4	3	1	2	2	2	2	3
3	2	32	2	1	2	2	3	3	2	4	1	2	3	4	4	4	3	1	1	3	2	3	4	2	1	2	4	1	1	1	3	2	2	2	4	1	1	1	3
3	2	29	1	1	2	2	2	3	3	3	1	3	2	3	3	3	3	1	1	1	2	1	3	1	1	2	4	1	1	1	4	2	1	2	3	2	1	1	1
3	2	34	2	1	1	1	4	2	4	4	1	4	4	4	4	4	4	4	1	2	1	1	4	2	2	2	4	1	1	1	4	2	2	2	4	1	2	2	2
3	2	34	2	1	1	3	2	3	3	4	1	2	2	2	1	2	3	1	2	4	1	2	3	1	1	4	4	1	1	1	3	1	1	1	3	1	3	1	2
3	1	43	2	1	2	2	1	3	3	3	2	3	2	2	2	2	2	1	1	2	1	2	2	1	1	3	2	1	1	1	1	3	1	2	3	1	1	2	2
3	2	24	1	1	2	2	3	3	2	4	1	1	2	3	3	3	2	1	2	1	1	2	3	2	2	3	4	1	1	1	4	2	2	1	3	2	2	2	2
3	1	28	1	1	2	2	3	3	3	3	2	3	3	4	4	3	2	2	1	1	1	1	3	2	2	2	3	1	1	1	3	2	2	1	3	1	1	2	2
3	2	43	2	1	2	3	2	4	4	4	1	4	4	4	4	3	4	1	1	1	2	1	4	2	1	2	4	1	1	2	4	2	1	2	4	1	1	1	1
3	1	40	2	1	3	3	2	2	2	2	1	3	3	3	3	3	3	3	1	2	1	1	4	1	1	4	4	1	1	2	4	2	1	1	4	1	1	1	3
3	2	27	2	1	3	3	2	2	2	3	1	4	3	2	2	2	3	2	3	2	2	2	2	3	2	2	2	3	1	2	2	2	2	1	1	2	1	1	2
3	2	32	2	1	1	2	3	2	3	3	4	2	2	3	4	4	3	2	1	2	2	2	3	2	3	1	2	2	3	1	2	3	3	3	1	2	2	1	2
3	2	28	2	1	2	2	4	4	4	4	4	4	4	4	4	4	4	1	3	4	1	1	4	1	1	3	4	1	1	1	4	1	1	1	4	1	1	1	2
3	1	29	2	1	4	3	2	3	3	4	3	3	3	4	2	3	3	3	4	3	4	3	3	2	4	3	3	3	4	2	4	3	4	4	3	2	3	3	4
3	1	33	2	1	2	2	2	2	2	3	1	2	2	2	2	2	2	2	2	2	2	2	1	1	2	2	2	2	2	2	2	1	2	2	2	2	2	1	1
3	2	34	2	1	3	2	3	3	2	2	3	3	2	3	2	2	2	2	3	3	2	1	2	2	2	3	2	2	3	2	3	2	2	2	3	2	3	2	2
3	1	33	2	1	2	3	3	2	2	3	1	2	3	3	3	3	3	1	1	2	1	1	3	2	2	2	4	4	4	4	4	2	2	2	4	1	1	1	1
3	2	39	2	1	3	2	3	3	2	3	4	2	4	4	3	2	4	3	4	2	4	2	3	4	2	4	4	3	2	3	4	4	3	3	4	2	2	3	2
3	2	28	2	1	3	3	4	3	4	3	4	1	1	2	3	3	3	1	1	2	1	2	4	1	2	3	3	1	1	4	4	1	1	1	3	1	1	1	1
3	1	26	2	1	4	2	2	3	3	3	2	3	3	3	2	3	3	2	1	2	1	1	4	2	3	4	4	2	2	1	3	3	2	2	2	1	2	2	2
3	1	42	2	1	2	2	3	3	3	4	2	3	3	3	3	3	2	2	2	1	1	1	3	1	2	2	4	2	1	1	2	1	1	1	3	1	1	1	2
3	1	30	2	1	2	2	3	3	3	3	2	3	2	3	3	2	3	2	2	2	1	1	3	1	1	2	3	1	1	1	3	1	1	1	2	1	1	2	1
3	1	35	1	1	2	2	2	4	4	3	4	3	3	3	2	3	2	3	2	2	2	3	3	1	3	3	1	1	3	3	2	3	2	3	2	2	2	3	3
3	2	41	2	1	2	3	2	3	2	3	1	4	3	2	2	2	1	1	2	1	1	1	3	1	1	2	3	1	1	3	2	2	1	1	3	1	1	1	1
3	1	33	2	1	3	4	1	2	1	3	3	4	1	1	1	1	2	2	4	2	1	1	2	2	4	4	1	4	3	1	1	3	1	4	1	2	2	3	3
3	2	31	2	1	2	2	2	3	3	3	1	2	2	2	2	3	2	1	3	2	1	2	2	2	1	2	2	3	2	2	2	3	2	2	1	2	2	1	2
3	1	33	2	1	1	2	2	3	2	3	1	2	2	3	3	3	3	1	1	3	1	1	3	2	1	2	4	1	1	1	4	1	1	1	4	1	1	2	1
3	1	37	2	1	2	2	3	3	2	3	1	3	3	3	3	3	2	1	2	1	2	2	4	1	1	1	4	1	1	1	4	1	1	1	3	1	1	1	1
3	2	33	2	1	2	1	4	3	4	4	1	4	3	4	4	4	3	1	1	1	1	2	4	1	4	1	4	1	1	1	4	1	1	1	4	1	2	3	2
3	2	23	1	1	2	2	1	2	3	3	2	2	2	2	2	2	2	2	2	3	2	3	2	1	2	2	1	4	4	1	2	4	1	3	1	3	3	3	3
3	1	25	1	1	3	2	2	2	3	3	1	2	3	3	2	3	2	2	3	2	2	2	3	2	3	2	2	2	2	3	2	3	3	2	3	2	3	2	3
3	1	47	2	1	2	3	3	3	2	3	2	2	3	4	3	2	3	2	4	2	2	3	3	2	2	3	3	1	2	2	3	1	1	1	3	1	1	1	2
3	2	23	1	1	3	1	4	1	1	3	1	1	4	3	3	4	4	1	1	1	1	1	2	3	2	3	4	1	1	1	3	1	1	1	3	1	1	1	1
3	2	33	2	1	1	1	3	2	4	4	2	3	4	3	2	3	2	1	1	1	1	1	3	1	1	3	4	2	2	3	2	2	2	1	3	1	1	1	2
3	1	30	2	1	3	4	2	2	2	3	2	3	2	2	2	2	2	2	2	2	1	1	2	3	3	2	4	1	2	1	4	2	3	2	3	1	1	2	3
3	1	38	2	1	2	3	3	3	2	2	1	2	3	2	3	2	3	1	1	3	2	1	3	2	2	4	4	2	1	1	2	2	2	1	2	1	2	2	2
3	1	42	3	1	2	4	2	3	4	4	2	3	2	4	3	3	2	2	3	3	1	1	2	3	2	4	4	3	1	2	3	3	1	2	1	1	1	2	3
3	2	31	2	1	1	3	3	2	2	3	2	3	3	2	2	3	3	2	3	1	2	3	4	1	2	3	4	1	2	3	4	1	2	3	4	1	2	3	4
3	2	36	2	1	3	2	1	1	1	2	3	2	1	2	2	1	1	3	3	2	1	1	1	1	1	1	2	1	1	1	2	3	2	1	2	1	1	3	3
3	2	44	2	1	3	2	2	3	3	4	2	2	2	2	2	2	3	2	3	1	2	1	2	2	2	3	2	2	1	2	3	2	2	2	3	1	2	1	2
3	1	32	2	1	1	2	3	2	2	1	2	1	2	1	3	2	4	1	2	3	3	1	2	1	1	2	4	3	2	3	2	1	2	3	3	1	1	2	1
3	1	32	2	1	3	4	4	3	3	2	2	3	3	3	2	2	3	3	3	1	2	2	1	1	2	2	2	1	1	2	2	2	1	1	2	2	2	1	2
3	1	49	2	1	2	3	3	2	2	2	2	2	2	2	3	3	3	2	3	2	1	1	3	1	2	2	3	2	1	1	3	2	2	3	2	1	1	2	2
3	1	30	2	1	4	1	1	3	2	2	3	4	3	2	3	3	3	2	3	2	2	2	3	2	1	1	3	2	2	2	3	2	2	1	3	1	1	1	1
3	2	38	3	1	2	2	2	1	1	3	3	3	2	2	1	3	2	2	2	2	2	2	2	1	1	1	4	1	1	3	3	2	1	1	2	2	2	1	1
3	2	34	2	1	2	2	2	2	3	3	2	3	2	2	3	2	3	3	2	2	1	2	2	1	2	3	3	1	2	2	3	2	2	3	1	2	3	1	2
3	1	39	2	1	2	2	2	2	2	2	1	2	2	2	2	2	2	3	3	2	2	2	1	3	2	2	3	2	2	2	2	2	2	2	2	1	1	2	1
3	1	39	2	1	1	2	2	2	2	2	2	3	2	2	3	3	3	2	2	2	1	1	3	2	2	2	4	1	1	2	4	1	2	2	4	1	1	1	1
3	2	40	1	1	2	3	2	2	2	3	2	4	2	3	2	2	2	2	2	2	1	1	3	2	1	1	2	2	1	1	2	2	1	2	3	1	1	2	1
3	1	43	2	1	1	3	3	2	1	2	2	3	2	3	1	1	3	1	2	3	2	2	3	3	1	2	3	1	1	2	3	3	1	3	2	3	2	3	2
3	2	29	2	1	3	4	3	2	3	4	3	2	4	3	4	3	4	3	4	2	1	2	3	2	1	2	3	2	1	1	2	1	1	2	1	2	3	2	1
3	1	45	2	1	1	2	2	2	2	2	3	3	3	2	2	2	2	3	3	1	2	1	4	1	2	1	4	2	1	2	2	2	1	1	2	1	1	1	1
3	2	26	2	1	2	2	3	4	2	2	1	2	3	3	4	2	3	2	2	1	1	4	2	1	2	3	3	1	1	2	3	2	1	1	3	1	1	1	1
3	1	50	2	1	2	2	3	2	2	3	2	3	2	3	2	2	3	3	2	2	1	1	4	1	2	2	4	1	2	3	3	1	1	2	4	1	1	1	1
3	1	42	2	1	1	2	3	2	4	3	1	3	4	4	4	3	2	1	1	1	1	1	4	2	2	2	4	1	1	2	3	2	2	1	3	1	1	1	2
3	2	26	2	1	3	2	4	3	2	3	2	3	2	3	2	2	3	2	3	1	2	1	1	1	2	2	1	2	1	2	1	2	2	2	1	2	2	1	2
3	1	53	2	1	3	2	3	2	2	3	2	3	2	3	2	3	2	4	3	2	1	2	3	3	2	2	3	2	2	3	4	4	2	3	1	1	2	1	3
3	1	37	2	1	2	3	2	2	4	1	1	3	3	2	2	4	2	2	2	3	1	2	2	3	4	3	2	3	2	1	2	4	3	3	2	1	2	3	2
3	1	52	2	1	1	2	2	2	3	3	1	2	2	2	2	2	3	2	2	1	1	1	2	1	1	1	4	1	1	1	4	1	1	2	3	1	1	1	2
3	1	41	2	1	2	1	3	2	1	2	1	1	2	1	1	2	3	2	2	2	1	2	3	3	2	2	1	1	2	2	1	1	3	3	3	2	2	2	3
3	1	26	2	1	3	4	4	4	3	3	4	4	3	4	4	3	4	4	4	2	2	2	1	1	1	3	2	3	2	2	2	2	3	2	3	3	2	2	2
3	1	44	2	1	2	2	3	3	4	3	1	4	2	3	3	3	3	2	2	1	1	1	3	1	1	1	4	1	1	1	4	1	1	1	4	1	1	1	1
3	1	24	2	1	2	1	3	3	2	4	1	3	2	3	3	3	4	1	2	3	1	2	3	1	1	3	3	1	1	2	1	1	1	2	3	1	1	2	2
3	1	25	1	1	2	3	2	3	3	3	2	4	3	4	3	4	2	2	2	2	2	3	3	3	3	2	2	3	2	3	2	3	3	3	2	2	2	3	4
3	1	44	2	1	2	3	3	3	4	3	3	2	3	4	3	2	3	4	3	2	3	2	3	3	4	3	3	1	2	2	3	3	1	1	2	1	3	2	2
3	1	46	2	1	2	3	3	4	3	3	2	3	4	3	3	3	4	3	3	2	3	2	2	1	3	3	4	2	4	3	4	4	3	3	2	3	3	3	4
3	2	32	2	2	3	4	4	3	3	4	3	3	4	3	4	4	3	4	3	3	2	3	2	2	3	2	2	3	3	2	2	3	3	2	3	2	3	2	2
3	2	35	2	1	3	2	1	2	2	3	2	2	3	2	2	1	2	3	3	2	1	2	2	3	3	3	2	4	2	3	1	1	2	2	1	1	2	3	2
3	2	34	2	1	2	2	3	3	4	4	2	2	4	4	4	4	3	1	2	2	2	4	4	1	3	1	4	1	1	2	4	2	2	1	4	1	1	1	1
3	2	28	1	1	3	2	2	2	1	2	2	2	2	2	2	2	2	2	3	2	1	2	3	2	2	2	3	2	2	2	3	2	2	2	3	2	2	2	2
3	2	27	2	1	2	3	2	3	2	2	1	3	2	2	2	2	2	2	2	1	1	1	4	1	1	2	3	1	1	1	4	2	1	1	4	1	1	1	2
3	2	26	2	1	1	2	2	3	3	3	1	3	3	3	3	3	3	1	1	2	1	3	1	1	2	3	3	1	1	1	3	2	1	1	3	1	1	1	1
3	2	30	2	1	1	2	4	3	4	4	1	3	3	4	3	4	3	2	1	1	1	1	3	1	1	2	3	1	1	1	4	1	1	1	4	1	1	1	2
3	2	47	2	1	2	3	2	2	2	2	2	2	2	2	2	2	2	2	2	2	3	3	2	2	3	3	1	1	1	1	1	2	2	2	1	1	1	2	2
3	1	40	2	1	1	2	3	3	3	4	1	4	4	4	4	4	4	2	2	1	1	1	4	1	1	2	4	1	1	2	4	2	1	2	4	1	1	1	1
3	2	32	2	1	2	3	1	2	3	4	2	2	4	2	2	4	1	2	2	2	3	2	1	2	2	3	2	2	3	2	1	2	3	1	1	2	2	2	4
3	1	55	2	1	2	2	3	2	2	3	4	2	2	2	2	2	2	3	3	2	1	2	3	2	2	3	3	2	2	2	3	2	2	3	2	1	1	3	1
3	1	35	2	1	2	2	2	2	2	2	2	2	2	2	2	2	2	2	2	1	1	1	1	2	1	1	2	1	2	2	3	1	2	2	3	2	1	1	2
3	1	34	2	1	2	2	2	3	3	3	1	2	3	4	4	4	3	2	2	2	1	1	2	1	1	3	3	2	1	3	2	2	1	1	2	1	1	1	2
3	2	57	2	1	2	3	1	2	2	2	3	3	2	1	2	2	2	4	4	1	1	1	4	1	1	2	4	1	1	2	4	1	1	1	4	1	1	1	1
3	1	40	2	1	2	3	2	2	2	2	2	3	2	3	3	3	2	2	2	2	1	1	3	1	1	1	3	1	1	1	2	4	1	1	4	1	1	1	2
3	2	28	2	1	2	3	3	2	2	4	3	3	3	3	2	2	2	3	3	1	2	2	1	1	2	2	2	1	1	1	1	2	3	1	2	1	2	1	1
3	2	40	2	1	2	3	4	4	4	4	4	4	4	4	4	4	4	4	4	3	2	3	3	2	2	3	3	3	3	3	3	3	3	2	3	3	3	3	3
3	1	25	2	1	2	2	4	3	3	4	2	2	4	3	4	3	4	2	3	2	2	2	4	2	2	2	3	1	2	2	3	2	2	2	4	1	2	2	2
3	2	47	2	1	2	3	3	2	2	4	4	4	3	3	2	2	2	3	3	2	2	1	3	3	4	4	3	3	2	2	4	3	3	3	4	4	4	3	3
3	2	32	2	1	2	3	2	3	2	2	1	2	2	2	2	2	2	3	3	2	3	3	2	2	2	2	3	2	3	3	2	2	2	1	2	1	2	2	1
3	2	42	2	1	1	2	1	3	3	3	2	3	3	2	2	3	3	2	2	2	1	1	3	1	1	4	3	1	1	1	4	1	1	1	4	1	1	1	2
3	1	72	2	1	2	1	2	3	2	4	2	3	2	3	3	2	3	1	2	2	2	1	3	2	2	4	3	1	1	1	3	2	2	1	4	2	2	1	2
3	1	51	2	1	2	2	2	2	2	2	2	2	2	2	2	2	2	2	2	2	1	1	1	1	2	2	2	1	1	1	1	1	1	1	1	1	1	1	1
3	2	24	1	1	2	1	3	2	3	3	2	2	3	4	2	4	2	3	3	4	3	2	3	3	3	4	3	2	4	3	3	4	2	2	2	3	2	2	3
3	1	46	2	1	3	2	2	4	3	4	1	4	1	3	2	3	4	2	2	1	1	1	4	2	2	3	4	4	1	4	4	3	2	1	3	1	2	2	2
3	1	28	2	1	2	2	3	3	3	4	1	2	2	3	3	3	4	2	2	3	1	1	2	1	1	3	2	1	1	1	2	1	1	1	3	1	1	2	3
3	1	39	2	1	2	4	2	2	1	3	2	2	1	3	3	2	3	2	2	1	1	1	3	2	2	2	1	2	2	2	1	1	1	1	2	1	1	1	2
3	2	66	2	1	4	4	1	3	2	3	2	4	4	4	4	4	2	2	4	2	1	1	3	2	2	2	2	2	1	1	2	1	1	1	2	2	2	1	4
3	2	26	2	1	3	3	4	3	3	2	2	2	3	3	3	4	3	3	2	3	2	3	3	2	3	3	3	3	2	3	3	2	2	2	3	3	2	2	3
3	1	42	2	1	2	2	2	2	3	3	2	2	2	2	2	2	2	2	2	2	2	2	3	2	2	3	2	2	2	2	3	2	2	2	3	2	2	2	2
3	1	66	2	1	2	3	2	4	2	4	2	4	3	4	4	3	3	2	2	1	1	1	4	2	1	1	3	1	1	1	4	2	1	1	4	1	1	1	1
3	1	36	2	1	2	2	2	2	2	2	1	2	4	3	3	4	1	1	2	1	1	1	2	3	2	3	2	2	3	2	2	3	2	2	3	1	1	1	3
3	1	26	2	1	2	3	3	3	4	4	1	4	2	2	4	2	2	2	2	2	3	2	4	1	1	3	4	2	2	3	4	2	2	3	4	1	2	2	2
3	1	40	2	1	1	2	3	3	3	4	1	3	3	3	3	3	3	2	1	1	1	1	4	1	2	2	4	1	1	1	4	2	2	1	4	1	2	1	1
3	2	42	2	1	2	4	2	3	3	3	1	3	3	3	3	3	3	1	1	1	2	2	1	2	1	2	2	1	1	1	2	2	1	1	1	1	1	1	1
3	2	26	1	1	2	2	3	2	2	2	3	2	3	2	2	3	2	3	2	1	1	2	1	1	1	1	2	1	1	2	1	1	2	1	1	2	1	1	2
3	1	54	2	1	2	2	3	3	3	3	1	3	3	3	3	3	3	2	2	1	1	1	3	1	1	1	4	1	1	1	4	2	1	1	4	1	1	1	1
3	2	28	2	5	3	2	2	2	2	2	1	2	2	1	2	2	2	2	2	2	1	1	3	1	3	2	2	3	2	2	3	3	2	1	2	1	1	2	1
3	1	35	2	1	2	3	3	3	2	4	2	2	2	2	3	3	3	1	3	2	1	1	2	1	2	1	1	3	1	3	1	2	2	3	1	2	2	2	3
3	2	29	2	1	1	2	3	4	4	4	2	4	3	3	3	3	4	1	2	2	2	1	4	2	1	2	4	1	1	1	4	2	1	1	4	1	1	1	1
3	1	39	2	1	2	3	4	2	3	4	1	1	3	4	4	3	3	1	1	1	2	1	4	1	1	2	4	1	1	1	4	1	1	1	4	1	1	2	1
3	1	35	2	1	1	2	3	3	3	4	2	3	3	4	4	4	3	1	1	1	1	1	4	1	1	2	4	1	1	1	4	2	1	1	4	1	2	1	2
3	2	20	1	1	2	2	2	2	3	3	1	2	3	3	3	3	2	2	2	2	1	2	2	3	2	3	3	2	2	2	3	3	2	2	3	1	2	2	2
3	2	43	2	1	1	2	2	3	3	4	1	2	2	3	4	4	4	1	2	2	1	1	3	2	2	2	4	1	1	3	3	2	1	1	4	2	1	1	2
3	1	43	2	1	2	3	1	4	2	3	4	2	4	3	3	1	2	4	4	3	2	2	1	2	3	4	4	2	1	3	1	1	1	2	1	2	1	3	1
3	1	29	2	1	1	2	3	1	1	4	1	1	3	1	1	3	1	2	3	3	2	1	2	3	3	4	2	4	3	2	3	3	1	2	3	2	2	1	3
3	2	33	2	1	2	1	3	2	3	4	2	3	3	4	2	3	2	2	3	3	1	2	3	2	1	3	4	1	2	1	3	2	2	1	4	1	2	2	2
3	2	50	2	1	3	4	1	2	2	3	3	3	3	3	3	3	2	2	4	1	1	1	3	2	1	3	3	1	1	3	3	1	1	1	3	1	1	1	2
3	2	27	2	1	2	2	3	3	2	3	2	4	3	4	4	3	3	2	2	3	2	2	3	2	2	1	4	1	2	2	4	2	1	1	4	1	1	2	2
3	1	42	2	1	2	2	2	2	3	3	1	2	3	3	3	4	3	3	2	2	1	1	3	1	2	3	3	2	1	2	3	2	1	2	3	1	1	2	2
3	2	34	2	1	3	2	2	3	2	3	3	2	2	2	3	3	3	2	2	3	2	3	2	3	3	2	3	3	3	2	3	3	3	3	3	2	2	2	3
3	2	29	2	1	1	1	1	2	2	2	1	2	2	2	2	2	2	1	1	1	1	1	1	1	1	1	1	1	1	1	1	1	1	1	1	1	1	1	1
3	2	24	1	1	2	2	1	2	1	2	1	2	2	3	3	3	2	2	2	1	1	2	4	2	2	4	3	2	2	3	3	4	4	3	2	3	3	3	2
3	1	33	2	1	2	2	2	3	3	2	1	3	2	2	2	2	2	2	2	2	2	1	2	2	2	2	2	3	2	2	1	1	1	1	3	1	2	2	1
3	2	37	2	1	2	2	2	3	3	3	4	3	2	2	2	2	3	3	3	2	2	2	2	3	3	3	3	3	3	3	3	3	3	3	3	3	3	3	3
3	2	47	2	1	2	2	1	3	2	3	2	3	2	2	2	2	2	1	2	1	1	1	3	1	1	1	4	1	1	1	4	2	1	2	4	1	1	1	1
3	1	26	1	1	1	2	2	4	4	3	1	3	3	2	2	3	2	1	1	1	2	1	3	1	1	1	4	1	1	1	4	2	2	1	4	1	2	1	1
3	1	37	2	1	1	2	2	2	2	2	1	2	2	2	2	2	2	1	1	1	1	1	2	1	1	1	1	1	1	1	2	2	1	2	1	3	1	1	1
3	2	40	2	1	2	3	2	3	3	3	1	2	2	3	3	3	2	2	2	1	1	1	4	1	1	2	3	1	1	1	4	3	1	1	4	1	1	1	1
3	1	30	1	1	2	3	4	3	2	3	1	4	3	4	2	3	3	1	2	1	1	2	3	2	2	3	4	2	2	2	3	2	1	1	3	1	2	1	2
3	2	25	2	4	2	3	3	3	3	3	2	2	2	2	2	2	2	2	2	1	1	1	1	2	1	2	2	2	2	2	2	2	2	2	2	2	2	2	2
3	2	39	2	1	2	2	3	3	3	3	1	2	3	3	3	3	3	2	2	2	2	1	2	2	2	3	3	1	2	2	3	2	2	3	2	1	1	1	2
3	1	27	2	1	2	2	3	2	3	4	2	2	3	4	4	3	4	2	2	1	2	1	3	2	1	3	3	1	1	2	3	1	1	2	3	1	1	2	1
3	1	46	2	1	1	4	4	3	4	4	1	4	1	4	1	4	4	1	1	1	2	1	4	2	1	3	4	1	1	2	4	2	1	1	4	1	1	1	1
3	1	32	2	1	1	2	3	3	3	4	1	4	4	4	3	4	3	1	1	1	1	1	3	2	1	3	4	1	1	2	4	2	2	1	4	1	1	1	1
3	2	28	2	1	2	2	2	3	3	3	2	2	3	3	3	3	2	2	2	1	1	2	2	2	1	2	2	2	1	1	2	2	2	1	1	2	1	1	2
3	1	36	2	1	3	3	2	2	3	2	1	2	3	2	2	3	2	1	2	1	1	1	1	1	1	1	1	2	1	1	2	3	1	2	1	2	1	1	1
3	2	43	2	1	1	1	3	3	3	3	2	2	2	3	3	3	3	3	3	2	1	2	3	2	2	3	3	1	1	1	3	1	2	3	3	2	2	2	2
3	2	48	2	1	2	2	1	2	1	2	1	2	2	2	2	1	2	2	2	2	1	1	3	1	1	2	3	1	1	2	4	3	2	1	3	1	1	1	1
3	2	29	2	1	3	4	1	3	2	3	1	2	2	2	2	2	2	1	3	1	1	1	3	2	1	2	3	1	1	1	4	2	1	1	4	1	1	1	2
3	2	34	2	1	3	2	2	3	2	3	2	4	2	4	4	3	3	2	2	1	1	1	4	2	1	2	4	1	1	1	4	1	2	2	4	2	1	2	2
3	2	39	2	1	2	2	2	3	2	2	1	2	2	2	2	2	1	2	1	1	1	1	3	1	1	1	3	1	1	1	1	3	1	1	4	2	1	1	1
3	1	24	1	1	3	3	3	2	2	2	3	3	3	3	3	3	3	3	4	1	2	2	2	2	3	3	3	2	2	3	3	3	3	3	2	2	2	2	2
3	1	30	2	1	2	3	2	2	2	2	2	2	2	2	2	2	2	1	2	1	1	1	1	1	1	1	1	1	1	1	1	1	1	1	1	1	1	1	1
3	1	41	2	1	2	3	1	2	2	3	2	3	2	3	2	2	2	4	2	2	1	2	2	3	2	4	3	2	1	2	4	3	3	1	1	1	3	1	2
3	1	54	2	1	2	3	1	3	1	2	1	3	2	3	2	2	3	2	2	2	1	1	2	1	1	1	3	1	1	1	3	2	1	1	3	1	1	1	2
3	2	26	2	1	3	3	2	4	3	2	1	3	2	4	3	2	3	2	1	1	2	2	4	1	1	3	2	3	1	1	3	2	2	1	3	1	1	1	1
3	1	19	1	1	2	2	2	2	2	3	2	3	1	2	2	2	2	3	4	1	2	3	2	3	3	3	2	3	4	3	2	3	3	2	3	4	3	2	2
3	1	26	1	1	2	3	2	3	2	3	2	3	2	3	2	3	2	3	2	1	2	1	2	1	2	1	2	1	2	1	2	1	2	1	2	1	2	1	2
3	1	54	2	1	4	3	3	4	3	4	2	3	3	4	4	3	3	2	2	3	1	3	2	1	1	1	4	3	1	2	3	1	3	2	4	1	1	3	1
3	1	51	2	1	3	3	1	4	1	3	3	4	1	3	3	2	2	3	3	2	2	2	4	2	2	3	3	4	1	3	3	2	2	3	4	3	3	3	3
3	1	29	2	2	2	3	4	3	3	4	1	3	2	3	4	4	4	1	1	1	1	1	4	1	1	3	4	1	1	1	4	1	1	1	4	1	1	1	1
3	1	41	2	1	2	2	1	2	3	2	2	3	2	2	2	2	2	1	1	2	1	3	2	1	2	2	1	1	1	1	1	3	3	1	1	1	2	1	1
3	2	33	2	1	2	3	1	3	4	3	1	4	2	3	2	3	2	2	2	2	2	2	3	2	1	2	4	1	1	2	4	1	1	1	4	1	2	1	2
3	1	31	2	1	1	2	2	2	3	3	1	2	2	3	3	4	3	1	1	1	1	1	4	2	2	2	4	1	1	1	4	2	1	1	4	1	2	1	1
3	1	32	2	1	2	2	4	4	3	3	1	4	4	2	3	3	4	1	1	2	1	1	4	2	1	3	4	1	1	2	3	1	1	1	4	1	1	1	2
3	2	37	2	1	1	2	2	3	3	3	1	3	2	2	2	2	2	2	3	2	2	1	3	1	1	4	4	2	1	2	3	2	2	2	2	2	2	1	1
3	2	34	2	1	2	3	3	3	3	2	2	3	3	2	3	3	3	4	4	2	2	2	1	2	2	3	2	2	2	1	3	2	2	1	3	1	2	1	2
3	2	50	2	1	2	2	3	2	2	4	2	2	2	3	3	3	3	2	2	2	2	2	4	2	2	2	4	3	2	2	3	3	3	2	2	1	1	1	1
3	1	39	2	1	1	1	4	4	4	4	1	4	1	1	1	1	1	4	4	4	1	1	4	1	1	1	4	1	1	1	4	1	1	1	4	1	1	1	1
3	2	23	2	1	2	3	2	4	4	3	1	3	3	3	3	4	3	2	1	1	1	1	3	1	1	2	4	1	2	3	3	2	1	2	3	1	1	1	2
3	1	34	2	1	3	4	1	2	2	3	3	3	3	3	2	3	3	3	3	2	1	1	2	1	1	1	4	1	1	1	3	1	1	1	3	1	1	1	1
3	1	27	1	1	2	2	2	2	3	3	2	3	2	2	2	3	3	3	2	3	3	2	2	2	2	3	1	4	2	3	4	3	3	3	2	2	4	2	3
3	1	32	2	1	3	2	4	2	3	1	1	4	4	3	3	4	4	1	2	2	1	1	3	2	2	2	3	1	2	1	4	3	2	2	4	1	1	2	4
3	1	20	1	1	2	2	3	4	4	4	1	2	2	3	2	2	3	3	4	1	3	2	4	2	4	2	3	1	3	4	2	3	1	4	3	2	3	1	1
3	1	42	2	1	3	2	1	4	2	2	2	1	1	3	3	2	2	2	4	1	1	1	2	2	2	3	3	2	2	1	3	3	2	2	1	1	2	2	3
3	1	42	2	1	2	3	2	2	3	3	1	4	4	4	4	4	4	1	2	1	1	4	2	1	2	4	1	1	1	1	4	2	1	1	4	1	1	1	1
3	2	40	2	1	2	3	4	4	2	3	2	4	3	4	3	4	3	3	4	2	3	3	2	4	3	2	3	3	4	2	4	1	3	3	2	3	4	3	3
3	2	33	2	1	2	2	3	2	3	3	1	3	3	4	4	4	2	2	2	1	1	1	2	1	1	1	4	1	1	1	4	1	1	1	3	1	1	1	1
3	2	24	1	1	1	2	1	2	1	1	2	2	1	2	2	2	2	1	2	2	2	1	2	2	1	2	2	1	1	2	2	2	1	2	1	1	2	1	2
3	2	45	2	1	2	3	2	3	2	2	3	2	3	2	3	2	1	2	3	2	2	3	3	2	1	1	4	4	3	3	2	1	2	1	3	3	3	2	2
3	1	33	2	1	2	2	3	3	3	4	2	2	4	4	4	4	3	2	2	3	2	1	3	1	1	2	4	1	1	3	4	2	1	1	4	1	1	1	1
3	2	24	2	1	2	2	2	2	3	2	1	3	2	2	2	2	3	1	1	2	2	2	3	2	2	3	3	2	2	2	3	2	2	2	4	2	2	1	2
3	2	45	2	1	1	2	3	3	3	3	2	3	3	4	4	4	4	3	3	2	2	4	4	2	2	2	4	1	1	2	3	2	2	3	4	1	1	1	2
3	2	24	1	1	2	3	2	1	2	3	2	3	2	2	3	2	2	3	4	2	4	4	2	2	3	1	4	2	1	3	2	4	2	3	1	3	2	4	1
3	1	40	2	1	3	3	2	2	2	2	2	3	2	2	2	2	2	2	2	2	1	3	3	2	1	3	2	3	2	2	2	2	2	2	3	1	1	2	2
3	1	33	2	1	2	2	2	3	2	3	2	2	2	2	2	2	2	2	2	3	3	2	3	3	3	3	2	3	3	2	3	2	3	3	2	2	3	3	3
3	1	31	2	1	2	4	2	1	2	1	2	1	2	1	2	2	3	1	1	1	2	1	2	1	3	1	2	1	3	1	2	1	2	1	2	1	1	2	1
3	1	35	2	1	2	3	3	2	3	3	2	4	2	3	2	3	3	3	3	2	1	2	3	2	2	3	4	1	2	2	3	3	2	2	3	2	1	2	2
3	2	76	2	1	1	2	2	3	4	3	1	4	3	3	3	4	4	3	2	1	1	1	4	2	1	2	4	1	1	1	4	2	1	1	4	1	1	1	2
3	2	40	2	1	3	4	2	3	3	3	2	3	2	3	2	2	2	3	3	1	1	1	2	2	3	3	3	2	1	1	2	2	1	1	3	1	1	1	2
3	1	28	2	1	1	4	2	4	4	4	1	4	2	4	4	4	2	2	2	1	1	1	3	3	1	3	4	1	1	1	4	1	1	1	4	1	1	1	2
3	2	41	2	1	2	2	1	3	3	3	2	2	2	2	2	2	1	2	2	3	2	4	1	2	4	4	3	3	3	2	2	1	3	2	2	2	3	2	4
3	1	29	1	1	1	2	3	2	4	1	3	2	1	4	2	2	2	4	2	3	2	2	3	2	2	2	2	3	2	2	2	3	2	3	2	2	1	2	2
3	2	35	2	1	2	3	2	3	3	3	1	3	3	3	3	3	2	1	2	2	1	1	3	2	2	2	2	1	1	2	3	1	1	1	3	1	1	1	2
3	2	26	2	1	2	2	3	2	3	4	2	2	2	4	4	2	3	2	2	1	1	1	2	1	1	2	1	1	1	1	4	1	1	1	4	1	1	1	1
3	2	50	2	2	2	2	3	4	3	3	3	4	3	3	3	3	4	2	2	4	1	1	3	1	1	2	4	1	1	1	3	1	4	4	1	1	1	1	1
3	2	26	1	1	2	2	1	3	3	2	1	3	2	2	2	2	2	2	2	2	1	2	3	2	2	2	3	1	1	2	3	2	1	1	3	1	2	1	2
3	2	27	1	1	2	3	2	3	3	3	2	2	2	2	2	2	2	2	2	2	1	1	2	1	1	2	1	1	1	1	2	1	1	1	2	1	1	1	3
3	1	33	2	1	1	2	4	3	3	4	2	3	2	2	3	4	3	4	2	2	1	1	1	2	1	2	2	2	1	2	1	1	1	2	1	2	1	1	1
3	1	41	2	1	4	4	2	2	2	3	2	3	4	2	2	3	2	3	4	3	3	3	1	4	3	4	1	4	3	4	1	3	3	3	1	2	2	3	3
3	1	39	2	1	2	3	2	3	4	2	3	2	3	3	2	4	4	2	2	2	3	4	3	1	2	2	1	1	2	3	2	3	3	2	3	3	3	2	2
3	1	46	2	1	2	3	2	3	3	2	1	1	3	3	1	2	2	3	4	2	1	1	3	2	2	3	2	1	2	2	3	2	1	2	3	1	2	2	3
3	2	34	2	1	3	3	2	3	3	3	3	3	3	3	3	3	3	3	3	2	2	3	3	3	3	3	3	3	3	3	3	3	2	3	3	3	3	3	3
3	2	26	1	1	2	3	2	2	2	2	2	2	2	2	3	3	2	2	2	2	2	2	3	3	2	3	2	2	2	2	2	2	2	2	2	2	2	2	2
3	1	34	2	1	2	2	2	2	2	2	2	2	2	2	2	2	2	2	2	2	1	2	2	1	2	2	2	2	2	2	2	2	2	2	2	1	2	2	2
3	1	50	2	1	2	3	1	2	1	2	2	3	2	1	1	1	1	3	3	2	1	1	3	2	2	2	2	3	2	3	2	3	3	2	2	1	1	1	2
3	2	29	2	1	2	3	4	1	2	3	1	2	1	3	1	2	3	2	4	2	1	2	3	1	3	2	4	3	1	3	1	2	3	1	2	1	3	2	4
3	1	23	2	1	2	2	2	3	3	3	3	3	2	2	3	3	3	3	3	2	2	2	1	2	1	2	2	2	2	2	2	2	2	3	3	3	3	3	3
3	2	25	2	1	2	2	1	3	3	4	1	3	3	4	4	4	3	2	2	2	1	2	3	3	2	2	4	1	1	1	3	2	1	2	3	2	2	1	2
3	2	24	2	1	3	4	3	1	4	1	2	4	3	2	1	2	1	3	4	3	1	4	2	1	3	4	4	2	1	3	2	4	3	1	2	1	4	2	3
3	2	42	2	1	2	2	2	2	2	2	1	3	3	3	3	3	3	2	1	1	1	1	3	1	1	1	4	1	1	2	4	2	2	1	4	1	1	1	1
3	1	30	2	1	2	2	3	2	1	2	3	2	2	3	2	2	2	3	1	3	2	1	2	2	3	2	1	2	3	2	2	2	3	2	1	2	2	3	2
3	1	37	2	1	3	2	2	3	2	4	2	3	2	2	3	3	3	2	2	2	1	2	3	1	1	2	1	1	1	1	3	1	1	1	3	1	1	1	1
3	2	37	2	1	1	1	3	4	2	3	1	3	2	3	4	4	3	1	1	2	1	1	2	2	1	1	3	1	1	2	4	1	1	1	3	1	2	1	2
3	2	36	2	3	3	3	2	4	3	2	1	3	4	4	3	2	1	4	3	2	3	3	2	1	2	3	2	3	2	3	2	3	2	2	3	1	2	1	2
3	2	26	2	1	2	2	2	3	2	4	4	3	3	3	3	3	3	2	2	1	1	1	3	1	1	2	4	1	1	1	4	1	1	1	4	1	1	1	1
3	2	47	2	1	4	3	2	3	1	4	2	3	2	4	3	2	3	2	4	2	2	1	3	2	1	4	4	1	1	2	3	1	1	1	3	1	1	1	1
3	1	32	2	1	2	3	3	3	3	2	1	2	2	3	3	3	3	3	2	1	2	2	2	2	1	1	1	3	3	3	1	2	2	1	1	2	2	2	1
3	1	24	1	1	2	3	3	4	2	2	2	1	2	2	3	2	2	2	2	2	1	1	3	1	1	4	4	2	2	1	3	1	2	2	4	1	1	1	2
3	2	40	2	1	3	4	2	3	4	2	1	4	4	3	3	3	2	2	3	2	1	2	3	1	2	4	3	2	2	2	3	3	2	2	3	2	2	2	1
3	2	57	2	1	2	2	3	4	3	3	2	4	3	2	3	2	3	2	2	1	1	1	3	2	1	2	4	2	1	3	4	2	1	1	3	1	1	1	2
3	1	48	2	1	1	2	3	3	3	3	2	3	3	3	3	3	3	3	2	1	1	1	3	2	1	4	4	1	1	4	4	2	1	1	3	1	1	1	1
3	2	28	1	1	2	2	3	3	3	3	1	3	3	3	3	3	3	2	2	2	2	2	2	2	2	2	2	2	2	2	3	2	2	2	3	1	2	2	2
3	1	40	2	1	1	3	2	4	4	3	1	2	3	4	2	3	2	1	1	3	1	2	3	1	2	3	2	3	1	4	2	1	2	1	4	1	2	1	3
3	2	41	2	1	3	2	3	3	3	3	2	4	4	3	3	4	3	3	2	1	1	1	4	1	1	2	3	1	1	1	3	2	1	1	2	1	1	1	2
3	1	53	2	1	1	3	3	3	4	3	2	3	3	3	3	3	3	1	2	1	2	2	3	2	1	3	4	1	1	1	4	1	1	1	4	1	1	1	2
3	2	25	1	1	1	2	1	4	2	1	2	3	1	2	3	4	1	1	1	2	1	1	2	2	1	1	2	3	2	2	3	2	1	3	4	2	1	2	1
3	2	32	2	1	3	3	2	4	3	3	2	4	3	3	3	4	2	2	2	3	2	3	2	1	1	1	4	1	1	2	3	1	1	2	3	1	1	1	2
3	1	45	2	1	2	3	3	2	3	3	2	3	2	2	3	2	1	1	3	3	2	2	1	1	2	3	4	3	2	2	1	2	3	3	2	4	2	2	1
3	2	26	2	1	3	3	2	3	4	3	2	3	3	2	3	2	3	4	3	1	2	3	2	2	1	3	2	3	2	2	2	1	2	3	2	1	3	3	3
3	2	33	2	1	3	3	4	3	4	4	3	4	4	4	4	4	4	4	4	3	1	1	3	1	1	2	4	1	1	1	4	1	1	1	4	1	1	1	1
3	2	34	2	1	2	2	3	3	4	4	2	3	3	4	4	4	3	1	1	2	1	2	3	2	1	2	3	1	1	1	2	1	1	2	3	1	1	2	1
3	2	29	2	1	4	3	3	3	4	4	4	3	3	3	3	3	3	3	3	2	1	1	1	1	2	2	2	1	2	2	2	1	1	1	2	2	1	1	1
3	2	30	2	2	1	1	4	1	1	3	1	3	1	3	4	3	1	1	1	1	1	1	4	1	1	3	4	1	1	1	4	2	1	1	4	1	1	1	1
3	2	45	2	1	3	3	1	2	1	2	3	2	3	2	2	1	2	3	3	3	1	2	1	3	3	3	2	3	3	2	2	2	3	3	2	2	3	3	2
3	1	57	2	1	2	3	1	3	2	3	1	4	2	2	2	2	3	3	2	2	1	2	4	2	1	3	3	1	1	1	3	1	1	1	3	1	1	1	2
3	2	22	1	1	3	3	3	3	3	3	1	3	3	4	4	4	3	2	2	1	2	1	3	2	2	1	3	1	1	2	4	1	1	1	4	1	1	1	1
3	2	21	1	1	2	3	4	2	3	2	3	3	4	3	3	2	2	1	1	4	2	2	3	2	2	3	3	1	1	1	3	2	2	1	3	1	1	1	3
3	2	51	3	1	2	2	2	2	3	3	1	2	3	3	2	3	3	2	2	1	1	1	3	2	1	4	4	1	1	4	1	1	1	1	4	1	1	1	1
3	1	28	2	1	3	4	3	2	3	2	3	4	3	2	2	4	3	3	4	1	1	1	3	1	2	4	3	1	2	4	2	3	3	1	3	4	2	1	1
3	2	24	2	1	2	2	3	3	3	2	3	3	2	3	2	3	2	2	3	2	2	1	2	2	1	2	1	1	2	2	2	1	2	2	2	1	2	1	2
3	1	29	2	1	2	2	2	3	2	2	3	3	2	3	2	2	2	3	3	2	2	3	2	3	3	2	3	3	2	2	3	3	2	2	2	3	2	2	3
3	1	43	2	1	2	3	2	4	1	3	2	4	2	2	3	3	3	2	3	3	1	3	3	2	3	4	4	2	2	2	2	3	3	2	3	1	2	1	2
3	1	69	3	1	3	2	2	2	3	2	3	2	2	1	1	1	2	1	1	2	1	2	4	1	2	2	2	1	1	2	1	2	2	2	2	1	1	1	1
3	1	26	2	1	1	2	3	3	4	4	2	3	3	3	3	3	2	2	2	3	4	4	2	4	4	1	4	3	4	3	4	4	2	1	4	1	4	1	1
3	2	55	2	1	2	3	3	4	4	4	2	4	3	3	3	3	4	2	2	2	1	1	4	1	1	2	3	1	1	3	4	1	1	1	4	1	1	1	1
3	2	40	2	1	1	2	2	3	4	4	1	2	3	3	2	2	3	2	1	1	1	1	3	2	1	2	2	2	1	1	2	1	1	1	4	1	1	1	2
3	1	35	2	1	2	2	2	2	3	4	2	3	2	2	2	3	3	2	2	2	1	1	3	1	1	2	4	1	1	1	2	2	1	1	2	1	1	1	1
3	2	45	3	1	2	3	2	2	2	4	3	3	2	1	3	1	2	3	1	3	1	4	1	3	3	3	1	4	3	4	1	4	4	2	1	4	4	4	4
3	1	40	2	1	2	1	2	3	3	4	1	2	2	4	3	3	3	1	1	1	1	1	4	2	2	2	4	1	1	2	4	2	1	1	4	1	1	1	1
3	1	64	2	1	2	1	2	3	3	3	1	2	4	2	2	2	2	1	4	2	1	1	2	2	2	2	3	1	1	1	4	2	1	1	4	1	1	1	2
3	2	24	1	1	1	1	1	3	3	3	1	3	2	2	2	3	3	1	1	1	1	1	2	1	2	2	3	2	1	2	3	1	2	1	3	3	1	1	2
3	2	26	2	2	1	2	4	3	4	4	1	4	4	3	3	3	4	1	1	1	1	1	4	1	1	2	3	1	1	1	4	1	1	2	4	1	1	1	1
3	1	25	2	1	2	2	2	3	2	2	1	2	2	3	3	3	3	1	2	2	1	2	2	1	1	1	2	1	1	1	3	1	1	1	4	2	1	1	1
3	1	29	2	1	2	2	2	1	2	3	1	2	2	1	3	3	3	1	1	1	1	1	2	1	1	2	3	1	1	2	3	1	1	1	2	1	1	1	1
3	1	42	2	1	2	2	1	3	1	2	2	3	2	2	2	2	2	2	2	2	1	1	3	2	2	2	4	2	2	2	3	2	3	3	2	1	2	1	3
3	1	24	2	1	3	3	3	3	2	3	2	2	3	3	3	3	3	3	3	3	2	3	3	3	2	3	3	3	3	2	3	3	2	3	2	3	3	3	2
3	1	41	2	1	2	2	2	1	3	3	2	3	1	3	2	2	3	1	2	2	1	1	2	1	2	2	1	1	2	1	1	3	2	1	1	2	3	1	3
3	1	44	2	1	2	2	2	3	3	3	2	3	3	3	3	3	3	2	2	2	2	2	3	2	2	3	3	2	2	2	3	2	3	2	3	2	2	2	2
3	1	40	1	1	3	2	1	2	2	2	1	2	2	2	2	2	2	2	2	2	1	1	2	2	2	2	2	3	2	3	3	4	2	1	4	1	1	2	2
3	2	44	2	1	3	3	2	3	4	3	1	2	2	2	2	3	3	1	2	2	1	2	4	1	1	2	4	1	1	1	4	2	1	1	4	1	1	1	1
3	1	40	2	1	1	2	4	4	2	3	1	2	3	4	3	3	3	1	1	2	1	3	4	2	1	3	4	1	1	3	4	1	1	1	4	2	1	1	2
3	1	43	2	1	2	4	2	3	1	3	2	4	2	2	2	2	2	3	2	1	1	3	1	1	1	2	2	1	1	1	3	2	2	2	3	1	1	1	2
3	1	46	2	1	2	3	2	3	2	3	2	4	2	3	3	2	3	2	2	3	1	2	3	1	1	2	4	1	1	1	4	3	2	1	4	1	1	1	1
3	1	41	2	1	1	2	3	4	4	4	1	2	3	2	4	3	3	2	1	3	1	1	3	1	1	1	4	1	1	1	4	2	1	1	4	1	1	1	1
3	2	57	2	1	3	1	2	3	4	4	1	3	3	3	3	2	2	2	2	1	1	2	3	1	1	1	4	2	1	1	4	2	1	1	4	1	1	2	2
3	1	60	2	1	1	1	1	2	3	3	1	2	2	2	2	2	2	1	1	1	1	1	4	1	1	2	4	1	1	1	4	2	1	1	4	1	1	1	1
3	2	63	2	1	1	2	2	3	4	3	1	2	3	4	4	3	4	2	2	1	1	1	4	2	1	3	4	1	1	1	3	1	1	1	4	1	1	1	2
3	2	44	2	1	2	1	3	2	3	2	2	2	3	2	3	4	3	2	3	1	2	2	4	3	2	2	3	2	2	1	2	2	3	2	3	2	3	3	2
3	2	40	2	1	2	3	1	2	3	2	2	1	2	3	3	1	2	1	2	2	3	2	1	4	1	2	3	2	4	1	2	2	1	2	4	3	1	1	2
3	2	37	2	1	2	3	2	3	2	4	4	3	2	4	4	3	4	3	4	2	1	1	3	2	1	4	3	1	2	1	4	3	1	3	3	2	1	2	2
3	2	41	2	1	1	4	3	4	2	4	2	4	4	4	4	4	4	1	2	1	2	1	4	1	2	3	3	1	2	1	4	2	2	1	4	1	2	1	2
3	1	62	2	1	3	2	2	3	3	3	4	4	4	4	3	3	2	3	3	1	1	2	1	2	2	4	4	1	1	1	4	3	2	2	4	2	2	1	4
3	1	29	2	1	2	3	2	4	4	2	1	4	3	2	2	3	4	1	1	1	1	1	1	1	1	3	4	1	1	1	3	2	1	1	4	1	1	1	1
3	1	30	2	1	1	2	3	3	4	3	1	1	1	4	4	4	4	1	1	1	1	1	4	1	1	1	4	1	1	1	4	1	1	1	4	1	1	2	1
3	1	50	2	1	4	2	3	3	2	4	1	3	1	2	3	2	2	1	2	1	2	3	2	2	1	1	3	2	1	3	4	4	1	2	3	1	1	2	3
3	1	57	2	1	2	3	1	3	3	3	2	3	2	3	2	2	3	3	2	1	1	1	3	2	2	3	3	1	1	2	3	2	2	1	3	1	1	1	2
3	2	47	2	1	2	2	2	3	3	3	1	3	3	4	3	3	3	1	1	2	1	1	4	2	1	2	3	1	1	2	3	1	1	1	4	1	1	1	2
3	1	60	2	1	2	2	2	3	3	3	1	3	3	2	2	2	3	2	2	1	1	1	3	2	1	1	3	1	1	1	4	2	1	1	4	1	1	1	1
3	2	42	2	1	2	3	2	4	3	4	1	4	3	3	3	2	2	2	1	2	2	1	4	1	1	3	1	1	2	3	3	2	1	1	4	1	1	1	2
3	1	58	2	1	1	1	1	1	1	1	1	1	1	1	1	1	1	1	1	1	1	1	1	1	2	4	2	2	1	3	1	1	2	1	1	1	1	1	1
3	2	31	2	1	2	3	2	4	3	3	2	1	3	2	2	3	2	1	2	3	1	2	1	2	1	2	2	1	2	3	2	1	2	2	3	2	2	3	1
3	2	45	2	1	3	3	4	4	4	4	3	3	3	3	3	3	3	4	3	3	4	3	3	4	3	3	3	2	2	3	4	3	3	4	4	4	3	3	3
3	1	61	2	1	2	1	2	2	3	2	1	2	3	3	2	1	2	1	2	1	2	3	1	1	2	2	1	2	1	3	3	2	4	2	1	3	4	1	2
3	2	45	2	1	3	1	2	3	2	3	2	3	2	3	3	3	3	2	3	3	2	2	4	2	2	2	3	2	2	2	2	2	2	2	3	1	2	2	1
3	1	54	2	1	2	3	4	2	3	3	2	3	2	3	3	3	2	1	1	2	1	1	2	1	1	3	3	1	1	2	3	2	1	1	3	1	1	2	2
3	1	54	2	1	1	4	3	4	3	4	1	4	2	3	4	3	3	2	1	1	1	1	4	1	1	3	4	1	1	1	4	2	1	1	4	1	1	1	1
3	1	49	2	1	2	3	2	3	3	2	1	3	2	3	3	2	2	2	2	1	1	1	3	1	2	3	2	3	1	3	4	1	1	1	3	1	1	1	2
3	2	41	2	1	3	2	2	3	3	4	2	3	3	2	2	3	2	3	2	1	2	3	2	2	1	2	2	2	3	2	2	2	2	2	3	2	3	3	2
3	2	40	2	1	2	3	3	3	3	4	2	3	3	2	3	3	3	3	3	1	1	1	1	2	1	2	2	1	2	2	2	1	1	1	2	1	1	1	1
3	2	37	2	1	2	3	2	3	3	1	2	2	2	3	3	3	3	2	2	1	1	1	4	1	1	2	4	1	1	1	4	2	1	1	3	1	1	1	2
3	2	40	2	1	1	2	2	3	3	3	2	2	2	3	3	3	2	2	2	2	2	3	3	2	2	2	3	2	2	3	3	2	2	2	3	2	2	2	2
3	2	24	2	1	3	1	2	2	2	3	1	1	1	3	2	2	2	2	2	3	2	3	2	3	4	2	4	3	2	2	2	3	4	3	3	3	3	3	4
3	2	37	2	1	2	2	2	3	2	2	2	3	3	2	2	3	3	2	2	2	3	2	2	2	3	2	2	2	2	2	2	2	2	2	2	2	2	2	2
3	2	56	2	1	2	4	3	2	3	3	2	2	3	3	4	3	4	2	1	3	1	1	4	1	1	3	4	2	1	1	3	1	1	2	4	1	1	2	1
3	2	53	2	1	3	3	4	4	2	1	2	2	3	4	4	3	3	4	2	3	2	2	4	1	2	3	3	3	4	4	2	3	3	4	4	1	1	1	2
3	2	45	2	1	2	3	2	2	2	2	2	3	2	2	3	2	3	2	2	2	1	1	2	2	2	2	3	2	1	1	3	2	1	1	2	1	1	1	1
3	1	58	2	1	3	2	2	2	3	3	1	3	3	2	2	2	2	1	2	3	1	1	2	2	2	3	4	1	1	1	4	2	1	1	4	1	1	1	1
3	2	53	2	1	2	2	4	1	3	3	4	2	4	3	3	3	4	2	1	3	4	2	2	4	2	3	2	4	4	3	4	1	1	1	4	1	1	1	2
3	2	61	2	1	2	2	3	4	3	4	1	2	3	4	3	2	2	1	2	1	1	1	4	1	1	2	3	1	1	1	3	1	1	2	4	1	1	1	2
3	2	37	2	1	1	2	3	2	2	3	3	2	2	3	3	2	3	2	2	1	2	2	3	1	1	2	4	1	2	1	3	2	1	2	4	1	1	1	2
3	1	50	2	1	2	2	1	3	2	4	1	2	2	3	3	3	2	1	2	1	1	1	4	1	1	1	3	1	1	1	2	2	1	1	3	1	1	1	1
3	1	50	2	1	2	3	2	3	3	4	2	1	1	1	2	2	3	3	2	2	1	2	3	3	3	2	2	2	3	3	2	2	2	3	2	2	3	3	1
3	1	54	2	1	1	2	2	3	3	3	2	2	2	3	3	3	3	1	2	1	1	1	3	1	1	1	3	1	1	1	4	2	1	1	4	1	1	1	2
3	1	43	2	1	2	3	4	4	4	4	4	4	3	4	3	4	4	3	3	2	1	1	2	1	1	3	1	1	1	1	1	3	1	2	1	2	2	2	4
3	2	58	2	2	2	3	3	4	2	2	3	3	2	2	3	2	2	2	1	1	1	1	1	1	1	1	3	2	1	1	4	2	1	1	2	1	1	1	1
3	2	57	1	1	3	2	1	4	2	4	2	3	2	3	2	2	4	3	2	1	1	1	4	2	1	2	4	2	1	1	4	2	2	1	4	1	1	1	2
3	1	51	2	1	2	2	2	2	2	2	1	2	3	3	3	3	3	1	1	2	1	1	3	1	2	2	3	1	1	1	3	2	1	1	3	1	1	1	1
3	1	69	2	1	3	4	2	2	3	2	1	4	4	3	3	2	2	2	1	2	2	1	3	2	1	2	3	1	1	1	4	2	1	1	4	1	1	1	1
3	1	50	2	1	3	2	2	3	4	3	2	3	4	4	4	3	3	2	2	3	2	1	3	2	1	3	4	1	1	1	4	4	1	1	4	1	1	1	2
3	2	45	2	1	3	2	1	3	2	1	1	4	2	3	3	3	3	2	2	3	1	1	3	2	1	4	4	2	1	2	2	2	1	3	1	1	1	1	2
3	1	62	2	1	2	1	3	4	3	4	1	4	3	4	3	2	3	1	1	1	1	1	3	1	1	2	4	1	1	1	4	2	1	1	4	1	1	1	1
3	1	63	3	1	3	2	2	3	3	4	2	3	3	3	3	2	2	2	2	1	1	1	1	1	1	1	3	1	1	1	4	1	2	1	4	1	1	1	1
3	2	53	2	1	2	2	2	3	3	2	1	2	3	3	3	3	2	1	1	1	1	1	4	1	1	2	4	2	2	1	4	2	2	1	4	1	1	1	1
3	1	35	2	1	2	4	1	2	3	2	1	2	3	2	2	3	2	1	3	1	1	1	1	1	1	1	1	2	2	2	2	2	2	1	1	2	2	2	2
3	1	51	2	1	1	1	4	4	4	4	2	2	2	1	2	4	4	3	3	2	2	4	3	2	1	1	3	2	3	1	3	2	3	4	2	3	4	1	2
3	1	50	2	1	1	2	2	3	3	4	1	2	3	3	3	4	2	1	1	1	1	1	3	2	2	2	3	3	2	2	2	2	2	1	4	1	1	1	1
3	1	57	2	1	2	3	1	2	1	2	2	3	2	3	3	2	3	1	2	1	1	1	4	1	1	2	4	1	1	1	3	1	1	1	4	1	1	1	1
3	1	48	2	1	1	2	3	4	1	2	3	4	1	2	3	4	1	2	3	1	2	3	4	1	2	3	4	1	2	3	4	1	2	3	4	1	2	3	2
3	1	66	2	1	2	2	1	3	3	3	1	3	2	2	3	2	2	1	1	1	1	1	1	1	1	2	3	2	1	1	2	2	1	1	2	1	1	1	1
3	1	61	2	1	2	4	1	3	2	2	1	3	2	2	2	2	3	2	2	1	1	1	4	1	1	2	3	1	1	1	4	1	1	1	4	1	1	1	1
3	1	55	2	1	2	2	2	2	2	2	2	2	2	2	2	2	2	2	2	1	1	1	1	2	2	2	2	2	1	2	2	2	1	1	2	1	1	1	1
3	2	50	2	1	2	2	1	3	2	3	1	4	2	4	3	4	2	2	1	1	1	1	4	1	1	3	4	1	1	1	4	1	2	1	4	1	2	2	1
3	2	56	2	1	1	2	1	1	3	3	1	1	1	1	1	1	1	1	2	1	1	1	4	1	1	1	4	1	1	1	4	1	1	1	4	1	1	1	1
3	1	51	2	1	2	3	2	2	2	3	2	3	2	3	3	3	3	2	2	3	2	1	4	1	1	2	3	2	1	3	2	2	2	2	2	1	1	1	1
3	2	45	2	1	2	3	4	4	3	2	2	3	2	2	2	3	3	2	1	1	1	1	3	1	1	1	3	3	1	1	4	1	1	1	1	1	1	1	1
3	1	54	2	1	2	2	3	3	4	3	1	3	3	3	2	2	2	1	1	2	1	1	2	3	1	2	2	2	1	2	2	2	1	1	2	1	1	2	3
3	1	35	2	1	2	2	3	2	3	3	1	3	3	3	3	3	4	2	2	1	1	1	3	1	1	2	4	1	1	1	3	2	1	1	3	1	1	1	1
3	1	43	2	1	1	1	3	4	4	4	1	4	3	3	3	3	1	1	1	2	1	1	4	1	1	1	4	1	1	1	4	1	1	1	4	1	1	1	1
3	1	61	2	1	2	3	2	3	4	4	2	3	1	3	2	3	4	3	2	2	1	1	2	1	2	3	4	2	1	2	3	2	2	1	3	1	2	1	2
3	1	55	2	1	4	3	2	3	2	3	2	3	2	3	2	3	1	2	3	1	1	1	3	3	3	2	2	3	1	1	3	1	2	1	4	3	1	1	3
3	1	52	2	1	2	2	1	3	3	3	2	3	2	3	2	2	2	3	3	1	1	1	3	1	1	2	3	2	1	1	3	2	1	1	3	1	1	1	2
3	2	52	2	1	3	3	2	3	2	3	1	3	3	2	2	3	3	2	4	2	1	1	4	2	2	3	2	2	3	3	2	2	2	2	2	1	2	2	1
3	2	43	2	1	3	2	3	3	3	3	1	3	3	3	3	3	3	3	2	1	1	1	4	1	1	2	4	1	1	1	4	1	1	1	4	1	1	1	1
3	2	28	2	1	2	2	1	2	3	3	2	2	3	3	2	3	3	2	2	2	2	3	3	3	4	4	2	2	4	2	4	2	1	2	1	1	2	4	2
3	2	51	2	1	3	3	2	3	4	4	1	4	2	4	4	4	4	3	3	1	1	1	4	1	1	1	4	1	1	1	3	1	1	1	4	1	1	1	2
3	2	53	2	1	2	3	2	3	3	3	1	2	2	3	3	2	3	2	2	2	1	1	3	2	1	3	3	2	1	2	3	3	1	1	4	1	1	2	1
3	2	50	2	1	2	2	4	4	4	4	1	4	4	3	3	3	4	3	1	1	1	1	4	2	2	2	4	1	1	2	4	1	1	1	4	1	1	1	2
3	2	26	1	1	3	2	4	3	2	2	3	4	3	2	4	3	2	3	4	3	4	3	2	4	3	2	3	4	4	2	3	4	3	4	4	3	4	3	4
3	1	60	3	1	2	3	2	3	4	2	1	2	3	3	2	3	2	1	1	1	2	3	2	1	4	4	1	4	3	4	1	2	4	4	1	2	3	2	1
3	2	51	2	1	2	2	3	4	3	4	1	4	4	4	4	3	3	1	1	1	1	1	2	1	2	1	4	1	1	1	3	2	1	2	3	2	1	2	3
3	1	62	2	1	2	2	3	3	4	4	2	3	4	3	3	3	2	2	1	2	1	1	3	1	1	2	4	1	1	1	3	2	1	1	3	1	1	1	1
3	2	23	2	1	1	2	1	2	1	1	3	2	2	2	4	4	3	3	3	1	1	2	3	1	1	2	3	1	1	1	3	2	1	1	4	1	1	1	3
3	1	61	2	1	2	2	3	2	2	3	1	3	3	2	2	2	3	1	2	2	2	2	4	1	2	2	4	1	1	1	3	2	1	1	3	1	1	1	1
3	2	34	2	1	1	3	2	3	1	4	2	3	2	3	3	2	4	2	3	1	1	2	2	1	2	1	3	2	1	3	3	2	1	2	4	1	1	2	1
3	1	63	2	1	2	3	1	3	4	3	2	3	3	2	2	1	1	2	3	1	2	1	3	1	4	3	1	4	1	1	2	4	1	1	3	1	1	1	2
3	2	52	2	1	3	3	2	4	3	3	2	3	3	3	3	3	3	2	2	2	2	1	3	2	1	2	2	2	3	3	2	1	1	1	3	1	1	1	1
3	1	52	2	1	2	2	2	3	3	3	1	1	2	3	3	3	3	2	1	2	3	3	4	3	1	1	1	4	1	2	3	3	3	1	4	1	1	1	2
3	1	25	1	1	1	1	2	3	3	3	1	2	2	2	2	3	2	1	1	2	2	2	2	2	2	2	3	1	1	1	3	1	1	1	3	1	1	1	1
3	2	43	2	1	3	2	2	2	3	2	2	3	3	3	3	3	3	3	3	2	1	2	1	2	1	2	2	1	1	1	3	2	2	2	3	1	1	1	1
3	1	19	1	1	3	3	2	2	2	2	2	2	1	3	3	3	1	1	2	1	2	2	3	2	2	2	2	3	2	1	1	3	1	3	3	1	1	1	1
3	1	64	2	1	3	4	1	3	2	3	4	4	4	4	4	3	4	4	4	3	1	4	4	2	1	1	4	1	1	3	4	2	1	2	4	1	1	1	1
3	2	48	2	1	2	2	1	2	3	3	1	3	3	2	3	3	3	2	2	1	1	2	3	2	2	3	4	1	1	2	3	2	1	2	3	1	2	2	1
3	1	28	1	1	2	4	2	3	2	3	1	3	3	2	2	3	2	1	2	2	1	1	3	1	2	1	3	1	1	3	2	2	1	1	2	1	1	1	2
3	2	44	2	1	2	2	2	2	2	2	2	3	3	3	3	3	3	2	2	2	1	1	3	1	1	1	3	1	1	1	4	1	1	1	3	1	1	1	2
3	1	23	1	1	2	2	2	3	2	3	2	2	3	3	3	3	2	4	4	2	2	2	3	3	2	3	3	2	2	2	2	2	2	3	2	3	2	3	4
3	1	50	2	1	2	3	2	3	2	3	1	4	2	2	3	2	3	2	2	1	1	1	3	2	1	2	4	1	1	1	3	2	1	1	3	1	1	1	1
3	2	32	2	1	1	2	3	2	3	3	1	2	2	2	3	3	2	1	1	2	1	2	3	2	1	2	3	1	1	2	3	2	1	4	1	2	2	1	1
3	1	28	1	1	2	3	2	3	2	3	1	2	3	3	3	2	2	1	2	2	2	3	4	1	2	4	3	1	2	2	2	2	3	1	1	1	2	2	1
3	1	27	1	1	2	2	3	1	3	2	2	1	2	1	2	1	2	1	1	1	1	1	2	1	1	1	2	1	1	1	1	2	1	1	1	1	1	1	2
3	1	20	1	1	2	3	2	2	2	2	2	3	3	4	2	2	3	2	1	2	2	2	3	3	3	1	2	2	3	1	2	1	3	2	3	2	3	3	2
3	1	59	2	1	2	2	3	3	4	4	2	2	2	4	3	4	2	3	3	1	1	1	4	1	1	3	4	2	1	2	3	3	2	1	4	1	1	1	2
3	2	45	2	1	2	3	3	3	3	3	3	3	3	3	3	4	3	3	4	2	1	1	1	1	1	1	2	4	1	1	2	2	4	3	2	1	1	3	2
3	2	41	2	1	2	2	2	3	3	1	3	2	3	3	3	3	2	2	2	2	1	1	3	1	1	3	3	2	1	2	4	3	2	2	3	1	1	1	1
3	2	43	2	1	2	3	3	4	3	3	2	3	3	3	3	3	3	2	2	1	1	1	2	2	1	2	3	1	1	1	3	2	2	1	3	1	1	1	1
3	1	33	2	1	2	3	2	2	2	3	3	2	2	3	3	2	2	3	3	2	2	3	3	2	2	3	3	2	2	3	3	2	2	3	3	3	2	2	2
3	1	21	1	1	2	2	2	3	3	3	1	2	2	3	3	3	3	1	1	1	1	1	4	4	4	4	4	3	2	4	3	4	4	4	3	4	4	4	1
3	1	55	2	1	2	2	2	3	3	2	2	3	2	2	2	2	2	2	2	2	1	1	3	2	1	2	3	1	1	1	4	2	1	1	4	1	1	1	2
3	1	27	2	1	2	2	3	3	3	2	1	4	3	3	2	2	3	1	2	1	1	2	2	4	3	3	4	3	2	3	3	1	2	1	2	1	1	2	1
3	2	26	2	1	2	1	2	1	1	1	2	1	2	1	1	2	1	2	2	1	2	1	2	1	1	2	1	1	2	1	2	1	2	1	2	1	2	1	2
3	1	35	2	1	3	2	1	4	2	2	1	3	3	2	2	2	3	4	4	3	2	1	4	2	2	3	3	1	1	2	4	2	1	1	1	1	1	1	2
3	2	52	2	1	1	2	3	3	4	4	2	3	3	3	3	4	3	2	2	1	1	1	1	1	1	1	4	1	1	1	4	1	1	1	4	1	1	4	1
3	1	60	2	1	2	2	3	3	3	3	2	3	2	3	3	3	2	3	3	2	1	1	2	2	1	2	3	1	1	2	3	2	2	1	3	1	1	2	2
3	2	63	2	1	2	1	2	3	3	3	1	4	2	2	2	2	2	1	1	1	1	1	3	1	1	1	3	1	1	1	4	2	1	1	3	1	1	1	1
3	1	59	2	1	4	4	1	3	2	3	2	2	1	2	2	2	3	3	3	2	1	1	3	2	2	3	3	2	1	1	4	4	2	2	4	2	2	2	2
3	2	29	1	1	2	2	3	2	1	2	2	3	2	1	2	1	2	4	3	2	1	1	2	3	2	3	3	2	2	2	4	1	1	2	3	1	1	1	3
3	1	29	1	1	3	1	3	3	2	3	1	2	3	3	3	3	2	2	2	1	1	1	3	2	1	1	3	1	2	1	3	2	3	1	1	1	2	1	2
3	1	66	2	1	2	2	3	2	3	2	2	3	3	3	3	3	2	2	2	1	1	1	2	1	1	2	4	1	1	1	4	2	1	1	4	1	1	1	1
3	1	34	2	1	1	2	3	2	4	4	1	4	3	2	4	4	4	1	1	2	1	1	4	2	2	3	4	1	1	2	4	2	1	1	4	1	1	1	2
3	1	51	2	1	4	4	2	4	4	4	4	4	1	2	2	2	2	4	4	1	1	1	3	1	1	2	3	1	1	2	3	1	1	1	3	1	1	1	2
3	1	58	2	1	1	2	2	2	2	2	1	2	2	2	2	2	2	1	1	1	1	1	1	1	1	1	2	1	1	1	2	1	1	1	2	1	1	1	1
3	1	50	2	1	2	3	2	3	3	3	2	2	2	3	3	3	2	2	2	1	1	1	3	2	2	2	3	1	1	1	3	1	2	2	3	1	1	1	2
3	1	52	2	1	3	3	2	2	3	4	2	2	2	3	2	2	3	2	2	2	1	1	4	1	1	1	3	1	1	1	4	3	1	1	4	1	1	1	2
3	1	30	2	1	2	2	2	3	3	3	1	4	3	3	3	3	3	2	1	1	2	2	3	2	1	2	4	1	2	3	2	2	2	1	4	1	2	2	1
3	1	51	2	1	1	1	2	2	4	3	1	2	2	2	2	3	2	1	1	1	1	1	4	1	1	2	4	1	1	1	4	1	1	1	4	1	1	1	1
3	1	59	2	1	1	2	2	2	2	4	2	3	3	3	3	3	2	2	2	1	1	1	3	2	2	2	4	2	1	2	2	3	2	1	2	1	1	1	1
3	2	41	2	1	3	2	2	2	2	2	1	2	1	2	1	2	2	1	2	2	3	2	1	1	2	2	2	1	1	1	2	1	1	1	2	2	2	2	1
3	1	45	2	1	2	3	1	2	2	3	1	4	2	3	3	3	3	2	2	1	1	2	3	1	1	2	2	3	1	1	4	1	1	2	3	1	1	1	1
3	1	58	2	1	2	2	2	2	2	2	1	2	2	2	2	2	2	1	1	1	1	1	4	1	1	1	4	1	1	1	4	1	1	1	4	1	1	1	1
3	1	51	2	1	1	2	3	3	3	2	3	3	3	3	3	3	3	1	1	4	1	1	3	1	1	2	3	1	1	3	3	1	1	1	3	1	1	1	1
3	1	65	2	1	2	2	2	2	2	2	2	2	1	2	2	2	2	2	2	1	1	1	2	1	1	2	2	1	1	1	2	1	1	1	2	1	1	1	2
3	2	55	2	1	2	3	1	3	3	3	2	4	2	3	3	2	2	3	3	2	2	2	3	1	2	2	4	2	1	2	3	3	1	3	4	2	2	2	2
3	2	53	2	1	1	2	1	4	3	2	1	3	1	2	3	3	2	3	3	1	2	1	3	2	2	3	3	1	1	3	3	1	4	1	1	1	1	1	2
3	1	56	2	1	2	2	3	4	3	4	2	4	3	3	4	3	3	2	2	2	1	1	3	1	2	2	4	2	1	1	4	2	2	2	4	1	1	1	2
3	2	60	2	1	2	3	4	3	4	3	2	4	3	4	4	4	4	2	2	4	2	1	3	1	2	4	4	1	1	2	3	1	1	1	4	1	1	1	1
3	2	55	2	1	2	2	2	2	1	1	2	2	2	1	1	2	1	1	2	2	1	2	2	1	2	2	1	1	1	2	2	1	1	2	1	2	1	1	2
3	1	50	2	1	2	3	2	3	3	2	1	2	2	3	2	2	1	1	1	1	1	2	2	2	1	2	3	1	1	3	2	3	1	1	4	1	1	2	1
3	1	43	2	1	1	2	3	3	4	2	2	3	4	4	3	4	3	2	2	1	1	1	3	1	1	3	4	1	2	1	3	2	1	2	3	1	1	1	1
3	2	52	2	1	3	2	2	3	2	3	2	3	2	2	2	2	2	2	3	1	1	1	3	2	1	2	3	1	1	1	3	2	1	2	4	1	1	1	1
3	2	50	2	1	1	2	2	3	3	4	2	3	3	2	2	3	3	1	1	1	1	1	4	1	1	3	4	1	1	1	4	1	1	1	4	1	1	1	1
3	1	50	2	1	3	3	2	3	3	3	2	3	3	3	3	3	3	3	3	2	2	1	3	3	1	2	2	2	2	3	3	3	2	3	3	3	3	3	3
3	2	59	2	1	1	2	2	2	2	3	1	2	2	2	2	2	2	1	2	1	1	1	4	1	1	3	3	1	1	1	4	1	1	1	3	1	1	1	1
3	2	58	2	1	3	3	1	4	2	4	1	4	4	2	1	1	2	2	3	2	2	1	3	2	2	3	4	2	1	2	3	2	1	2	3	1	2	2	2
3	2	58	1	1	2	2	2	2	1	2	2	2	2	2	2	2	2	2	2	1	1	1	2	2	2	2	2	2	2	2	2	2	3	2	2	3	2	2	3
3	2	60	2	1	4	2	1	4	3	4	2	4	3	4	3	3	3	2	2	1	1	1	4	1	1	2	4	1	1	1	3	2	1	1	4	1	1	1	2
3	1	50	2	1	2	2	1	3	2	3	1	3	2	3	2	2	3	2	3	2	1	1	4	1	1	2	3	2	1	2	3	2	3	2	3	1	1	2	2
3	1	33	2	1	3	3	2	2	2	2	2	2	3	2	2	3	3	3	2	2	2	2	2	2	1	2	2	1	1	1	4	1	3	3	1	1	1	1	2
3	2	40	2	1	2	3	3	2	3	3	2	3	3	3	2	4	3	1	1	3	2	3	3	2	2	3	3	2	3	4	2	2	2	1	4	4	1	1	1
3	1	52	2	1	1	2	3	3	3	4	2	3	3	2	2	4	4	2	2	1	1	1	4	1	1	1	3	1	1	1	4	1	1	1	4	1	1	1	1
3	2	36	2	1	2	2	3	2	3	3	1	2	3	2	2	2	3	2	2	2	1	3	3	2	2	3	3	2	2	2	3	3	2	2	2	1	2	2	3
3	1	55	2	1	2	3	2	2	2	2	3	3	3	3	3	3	1	1	1	1	1	1	1	2	2	1	2	2	1	2	2	2	1	2	1	1	2	2	2
3	2	51	2	1	4	2	1	4	1	3	2	3	2	2	3	2	2	2	2	1	1	1	3	1	1	2	3	1	1	1	4	1	1	1	4	1	1	1	1
3	2	45	2	1	2	3	2	4	3	4	2	3	3	4	3	3	3	2	3	1	2	1	4	1	1	2	4	1	1	3	4	2	1	1	4	1	1	1	1
3	2	49	2	1	2	2	3	3	3	3	1	3	3	4	4	4	3	2	2	2	1	1	4	1	1	3	4	1	1	1	4	1	1	1	4	1	1	1	1
3	1	31	2	1	2	2	2	3	2	2	2	3	2	2	2	2	2	2	3	1	3	3	3	3	3	3	3	2	2	3	2	4	2	3	3	1	2	1	1
3	1	59	2	1	2	2	3	3	3	3	2	3	2	3	3	3	3	2	2	1	1	1	3	1	1	2	3	1	1	1	3	2	1	1	3	1	1	1	1
3	2	25	2	1	1	3	4	4	4	4	3	3	3	3	3	3	4	3	3	1	2	2	2	3	2	2	3	3	3	3	2	2	2	2	2	2	3	3	3
3	1	63	2	1	2	2	2	3	4	4	2	3	3	4	4	3	3	2	2	1	1	1	4	1	1	1	4	1	1	2	4	3	1	1	4	1	1	1	1
3	1	65	2	1	2	3	2	2	3	3	1	2	3	2	2	2	2	2	2	2	1	2	3	2	1	2	3	2	1	3	3	3	2	1	3	1	2	1	2
3	2	52	2	1	3	4	1	2	3	3	2	3	2	2	3	2	2	3	3	3	1	4	4	3	4	4	3	4	3	3	2	4	4	3	2	2	3	4	3
3	2	45	2	1	2	2	2	3	2	3	2	4	3	3	4	3	2	2	2	1	1	1	2	1	1	2	2	1	1	1	2	1	1	2	1	1	1	1	2
3	2	59	2	1	2	2	4	4	4	4	1	4	3	2	4	3	3	2	2	1	1	1	2	1	1	1	3	1	1	1	3	2	1	1	2	1	1	1	1
3	1	69	2	1	1	2	3	2	4	4	2	3	4	4	4	4	4	1	1	1	1	1	4	1	1	1	4	1	1	1	4	1	1	1	4	1	1	1	1
3	1	52	2	1	1	1	3	3	3	4	1	4	2	3	3	3	3	1	1	2	1	1	3	1	1	1	3	1	1	2	4	1	1	1	4	1	1	1	2
3	1	61	2	1	1	2	3	2	3	4	1	4	3	4	4	4	4	2	2	1	1	1	4	2	1	2	4	1	1	1	4	1	1	1	4	1	1	1	2

## Sheet: 変数
	Group	1	2	3
		US	AUS	Chi
	Sex	Men=1	Women=2
	MS	1	2	3
	Marital status	single	married	divorce/widowed
ethnicity	1	2	3	4	5	6	7	8
US	Caucasian	Latino-Chicano-Hispanic	African American	Asian American	American Indian or Alaska Native	Native Hawaiian or Other Pacific Islander	Other	Prefer not to say
AUS	Caucasian	European Australian	Indigenous Australian (including Aboriginal and Torres Strait Islander)	Asian Australian	African Australian	Other	Prefer not to say
Chi	Chinese	Non-Chinese Asian	Caucasian	African	Other	Prefer not to say
	J1-J10	1	2	3	4
		Very applicable	Applicable	Somewhat applicable	Not applicable
	C1-C15	1	2	3	4
		Did not use	Used somewhat	Used quite a bit	Used a great deal
	D1-D20	1	2	3	4
		Rarely or None of the Time (Less than 1 Day)	Some or a Little of the Time (1-2 Days)	Occasionally or a Moderate Amount of Time (3-4 Days)	Most or all of the Time (5-7 Days)
